# Supplementary material for: Exploration of Potential Roles of m6A Regulators in Colorectal Cancer Prognosis
Source: Front Oncol. 2020 May 15;10:768. doi: 10.3389/fonc.2020.00768 (PMC7243737; doi:10.3389/fonc.2020.00768)
Supplement: Supplementary file 1 [file Table_1.csv]

Table S1 MRNA levels of the 12 m6A regulators in the CRC tumor samples along with patients' basic information.
sample	METTL3	METTL14	WTAP	RBM15	ZC3H13	YTHDC1	YTHDC2	YTHDF1	YTHDF2	HNRNPC	FTO	ALKBH5	Risk_Score	Age	Gender	stage	status	os
TCGA-DM-A288-01A	10.033423	9.273795599	11.46862404	9.224001674	11.8029202	11.45635442	10.62113611	11.72792045	11.89822347	13.93055255	9.296916207	11.01332267	2.202961463	68	male	stage iii	1	427
TCGA-QL-A97D-01A	10.84627391	9.607330314	9.68650053	9.705632387	12.46275787	11.63117706	8.71853288	11.89292222	11.74483384	14.27306708	10.76652891	11.02583167	2.179142577	84	female	stage i	0	666
TCGA-CM-6164-01A	10.64295422	10.13185696	10.96217303	9.707359132	12.36905201	12.11829223	10.5980525	13.16302064	12.16553514	14.14370208	11.27786855	11.6635581	2.53356911	46	female	stage ii	0	883
TCGA-G4-6299-01A	10.07815081	9.324180547	10.53576138	9.025139562	12.31684718	11.71938882	10.41151099	11.39606956	11.50779464	14.18456545	9.55937709	12.54834029	3.031280677	69	male	stage iii	0	2268
TCGA-AA-3542-01A	9.28771238	6.523561956	10.19721669	6.189824559	8.092757141	8.618385502	9.392317423	10.56605404	8.82336724	12.00597536	7.906890596	9.417852515	3.02205499	69	male	stage iii	0	395
TCGA-AZ-4615-01A	9.13442632	9.396604781	11.34485068	7.948367232	10.40407714	10.60084211	9.594324604	11.10525378	11.24555271	13.38734423	9.810571635	11.40832974	2.716194582	84	male	stage iii	0	1002
TCGA-AA-3549-01A	9.972979786	7.900866808	10.76238204	6.977279923	11.18487534	10.01959073	8.64385619	10.9248125	10.83605036	12.34318572	10.29001885	10.56605404	2.590340288	69	male	stage i	0	639
TCGA-AY-4071-01A	8.82336724	7.523561956	10.58308277	7.17990909	10.07280253	9.8008999	8.87036472	11.25738784	10.16113188	11.82097669	10.41996018	10.34429591	2.41015066	63	female	stage i	1	29
TCGA-CM-4752-01A	9.259743264	8.108524457	10.19721669	7.276124405	10.64295422	10.39339046	8.475733431	11.60362634	10.22158712	12.46403515	10.08746284	9.95419631	2.33780286	58	male	stage ii	0	396
TCGA-AA-3688-01A	9.167418146	9.027905997	11.03273453	8.396604781	10.72706956	10.78135971	10.16239133	12.17773097	11.03548645	12.70973004	9.01959073	10.51175265	2.403383621	80	male	stage iv	0	578
TCGA-AA-3854-01A	9.385862401	9.011227255	10.67242534	7.857980995	10.04028972	10.67330908	9.592457037	10.66799854	11.21067134	13.13153547	10.82813648	11.52454172	2.774585268	71	female	stage i	0	1096
TCGA-A6-3809-01A	10.64295422	9.836050355	11.7084373	10.23302043	10.95528665	11.25944905	10.99081308	10.80372753	11.78361217	14.22754074	10.09275714	11.28915435	2.226158941	71	female	stage ii	0	996
TCGA-CM-6165-01A	10.12670447	10.13955135	10.67375074	9.328674927	12.55434902	11.84431346	10.65015421	12.09341756	11.69043456	13.98245888	10.91214086	11.69130733	2.531303387	74	male	stage ii	0	488
TCGA-CM-4751-01A	10.36632221	9.702172685	11.95092035	9.558420713	11.72579227	11.93369065	10.71853288	11.80735492	12.04028972	14.47192919	10.37829486	11.10000522	2.216043392	62	male	stage iii	0	822
TCGA-A6-5659-01A	10.57317378	10.78871833	9.21219237	10.7874945	12.38478375	12.2848241	10.89102419	12.80211242	12.44060967	14.26121345	11.47522678	11.669328	2.446072505	82	male	stage i	0	926
TCGA-AA-3494-01A	9.654636029	8.965784285	11.01680829	7.707359132	10.18487534	10.57648435	10.22641219	11.53576138	10.85330956	12.55170826	9.250298418	10.35974956	2.308015934	55	male	stage iv	0	31
TCGA-CM-4750-01A	9.204571144	7.988684687	10.77561028	7.569855608	10.27262978	10.169925	9.22881869	11.69435789	10.36522885	12.34401844	9.681238412	10.50680344	2.997331711	34	female	stage iii	0	244
TCGA-CM-6161-01A	10.78053977	10.37395266	9.65015421	9.37286506	12.84901407	12.5557874	11.47775827	12.34457332	11.89102419	14.45185503	10.46250227	11.2227949	2.04294739	36	female	stage i	0	457
TCGA-NH-A50U-01A	12.0970445	10.16616308	11.544723	10.08214904	12.00176003	12.26912668	10.73978061	12.21977355	12.45994385	15.01471793	9.21916852	12.17617315	3.053325336	42	male	stage iv	1	334
TCGA-DM-A0XF-01A	10.78381676	10.1711768	11.10885112	10.41468524	11.58308277	12.42416629	11.09539702	13.24733418	12.51594618	14.76004418	9.48179943	11.93110683	2.513266836	68	female	stage iii	1	1162
TCGA-AA-3949-01A	8.503825738	8.603626345	10.60825482	7.108524457	9.159871337	9.388017285	10.22881869	10.04712391	10.28655776	12.47294463	8.357552005	10.17866485	2.525635192	87	female	stage iii	0	791
TCGA-AA-3848-01A	9.544964433	6.768184325	9.216745858	7.442943496	8.409390936	9.294620749	9.658211483	10.50183718	9.273795599	11.26561505	8.434628228	9.324180547	2.276539054	82	female	stage iii	1	306
TCGA-CA-6715-01A	10.29347165	10.08480839	11.77807713	9.541096615	12.80695233	12.28511319	10.68211676	12.74462364	11.20028561	14.48305998	10.88722062	11.06339508	2.209062656	63	male	stage iii	0	383
TCGA-AA-3818-01A	9.614709844	8.939579214	10.65374078	7.894817763	10.65910396	10.54012804	9.537218401	11.10656294	10.97010589	13.29877858	9.874981348	11.40567333	2.732487439	78	female	stage ii	1	30
TCGA-AA-3710-01A	9.278449458	8.519636253	10.77148947	7.607330314	9.622051819	9.994353437	9.266786541	10.65910396	10.43983088	12.7883105	9.177419538	10.93590168	2.582194059	80	female	stage ii	0	821
TCGA-AA-3950-01A	8.54689446	9.312882955	11.10590851	7.599912842	9.35974956	9.499845887	8.647458426	10.41045135	11.06474276	13.09655045	9.642051693	11.63026713	3.118667636	79	female	stage ii	0	730
TCGA-AA-A00N-01A	8.686500527	8.640244936	10.35204343	8.28077077	9.204571144	10.21674586	9.126704473	10.71767642	10.85252951	12.43306377	9.06608919	11.00422047	2.659390472	75	male	stage ii	1	122
TCGA-A6-6138-01A	9.415741768	10.22158712	9.02167404	9.375039431	12.86766485	11.74945047	10.89481776	12.5085376	11.89216331	13.81558343	10.85018684	11.37449615	2.298225627	61	male	stage i	0	685
TCGA-D5-6538-01A	11.40301202	9.33315535	11.2137118	9.392317423	12.76238204	12.23481743	10.15101654	11.30121037	11.81257844	14.46518374	11.15860969	11.669328	2.674327791	79	female	stage iii	0	521
TCGA-CM-5341-01A	9.854868383	8.861086906	11.72152646	7.209453366	8.276124405	9.681238412	8.668884984	10.40620501	10.61378946	13.24362029	8.82336724	9.113742166	1.860105314	82	female	stage iii	0	884
TCGA-AA-3715-01A	9.469641817	6.569855608	9.477758266	6.754887502	7.820178962	8.909893084	8.139551352	9.887220615	9.493855449	11.39767463	8.375039431	10.08878824	2.508456718	77	male	stage ii	1	579
TCGA-AA-3506-01A	8.257387843	6.658211483	10.29462075	6.658211483	8.930737338	8.731319031	6.988684687	9.828136484	8.483815777	11.35038674	7.807354922	9.353146825	2.497465045	77	male	stage i	0	1765
TCGA-AA-3673-01A	10.04439412	9.463524373	11.12088584	9	10.65731845	11.06204614	9.529430554	11.70822173	11.41045135	13.17023805	10.13314221	10.58777752	2.327992242	53	female	stage ii	0	1522
TCGA-AA-3517-11A	10.14593215	10.46250227	10.31938988	9.791162889	11.81338039	12.25000227	10.85330956	11.63072216	12.31061278	14.11048331	10.86186234	12.52991853	2.885843258	60	male	stage ii	0	1186
TCGA-AU-3779-01A	9.535275377	9.612868497	11.85759229	8.885696373	11.37123213	11.32474311	10.80896417	12.18549492	11.50382574	13.40819704	10.61378946	11.45891921	2.366707031	80	female	stage ii	0	441
TCGA-AA-3496-11A	9.157346935	9.451211112	11.11829223	8.204571144	11.08148344	11.04916787	9.511752654	10.15608308	10.83130724	13.07296997	10.47573343	11.57837269	2.826259052	83	female	stage ii	0	31
TCGA-CK-5916-01A	10.00702727	10.23122118	10.81738343	9.413627929	11.37177664	11.45840661	11.54351522	11.54978467	11.90538701	14.11235805	10.66711154	11.94909716	2.383994883	71	female	stage i	1	643
TCGA-QG-A5Z1-01A	10.97154355	10.18487534	11.13506795	10.13570929	13.32418055	12.55674553	10.17492568	11.1027959	12.4003458	14.49697857	11.11958962	11.53332973	2.599294846	71	male	stage iii	1	256
TCGA-AD-6890-01A	9.9506565	9.231667989	10.83526099	8.731667989	10.83526099	11.83526099	9.9506565	9.9506565	11.83526099	13.83526099	8.731667989	11.83526099	2.282968913	65	male	stage ii	0	746
TCGA-A6-2685-01A	9.355351096	8.082149041	10.82495874	7.276124405	9.411510988	10.06608919	9.209453366	10.95201316	10.57648435	11.93590168	9.693486957	10.23959853	2.253472598	48	female	stage ii	0	1133
TCGA-AA-A00W-01A	8.909893084	8.651051691	10.23361968	8.503825738	10.83841608	10.58214198	9.481799432	11.65553072	10.79360331	12.20762447	10.51175265	10.05120894	2.075744997	80	male	stage i	0	456
TCGA-AA-A00Z-01A	9.625708843	9.169925001	10.40832974	8.672425342	10.55170826	10.7903485	9.87958325	11.6188443	10.54882191	12.51496056	9.818582177	10.509775	2.181181978	70	male	stage ii	0	669
TCGA-A6-2686-01A	10.47978026	9.939579214	10.60663654	9.481799432	10.15987134	11.357552	8.991521846	11.81977993	11.7077905	14.42101286	10.37286506	12.59035313	3.490177276	81	female	stage ii	1	1126
TCGA-CA-5255-01A	9.611024797	9.409390936	10.86263736	8.647458426	11.25915477	11.30378075	10.58777752	11.65687173	11.41837972	13.83209885	10.82177398	11.59385794	2.502063091	45	male	stage ii	0	376
TCGA-G4-6317-02A	9.523561956	8.647458426	11.48834228	8.897845456	11.88034881	11.15481811	9.710806434	12.04575966	11.4943556	13.3878827	9.961449694	11.1221809	2.537908757	51	female	stage iii	0	1095
TCGA-A6-A5ZU-01A	9.328674927	8.14974712	10.13570929	7.700439718	11.15038197	10.09143539	8.519636253	11.20579325	10.5526691	12.0406322	9.103287808	10.54592977	2.618644234	59	male	stage iii	0	293
TCGA-AZ-4614-01A	9.753216749	9.131856961	11.22881869	8.686500527	10.75822321	10.94763694	10.37503943	11.169925	11.26795708	13.75269424	9.503825738	10.2227949	2.502487806	71	female	stage iv	1	172
TCGA-AA-3713-11A	9.909893084	9.627533884	11.44501485	8.247927513	10.16113188	10.84470576	10.13185696	13.73131903	11.52209107	13.96578428	9.434628228	11.29059489	2.491820528	68	male	stage iv	0	579
TCGA-NH-A50V-01A	10.41151099	9.933690655	11.91139199	9.283088353	12.06440596	12.09605624	10.97871046	12.15671514	11.96830679	13.90275194	10.56033283	11.14529533	2.158323152	69	male	stage iii	0	588
TCGA-QG-A5YX-01A	10.97871046	9.057991723	11.82535634	9.531381461	12.37585398	12.06373212	11.21916852	12.23032072	12.19905882	14.52307183	10.31174832	11.29634268	2.159298871	61	female	stage ii	0	1003
TCGA-A6-2677-01A	10.27146303	9.874981348	11.04165915	8.915879379	10.11634396	11.41415668	10.32080055	11.69174352	10.69609817	13.29892174	10.79603961	10.40087944	1.990913778	68	female	stage iii	1	740
TCGA-AZ-6608-01A	10.56414949	10.16867212	11.80493767	10.27961058	12.63163181	12.17086395	10.14082977	12.65127597	12.46887855	14.67821499	10.53332973	11.35149141	2.519348452	55	female	stage iii	1	59
TCGA-CA-6717-01A	10.61470984	10.35974956	10.02236781	9.95419631	12.04882741	12.20548782	10.74230944	11.82892983	12.12250448	14.7208855	11.19905882	12.34429591	2.827735298	57	male	stage ii	0	388
TCGA-CM-4746-01A	9.142107057	7.409390936	10.44604941	7.139551352	8.06608919	9.905387005	8.06608919	10.7968508	10.30833903	12.72579227	8.744833837	10.38154295	2.676759505	61	male	stage i	0	1126
TCGA-A6-2682-11A	10.04302728	10.39553414	11.02063276	9.381542951	11.66755511	11.91251514	10.77313921	11.61378946	12.08048446	13.74399286	9.41362793	12.17148958	2.732255936	70	male	stage iv	1	424
TCGA-D5-6539-01A	9.95743865	9.235800656	10.83537212	9.235800656	9.13537212	11.83526099	9.95743865	9.95743865	11.83526099	13.83526099	9.235800656	11.83526099	2.626374877	45	female	stage iii	0	380
TCGA-5M-AAT6-01A	10.59898297	9.33315535	11.28135051	8.632995197	11.15101654	10.88874325	10.73047014	11.04848687	11.35700209	13.74986943	9.15987134	11.75572215	2.538575862	40	female	stage iv	1	290
TCGA-A6-4105-01A	10.23720996	9.703903573	11.97727992	9.157346935	11.5112585	11.4767462	10.37395266	12.97297979	11.38208359	14.23391921	10.41045135	11.54737656	2.544893192	79	male	stage ii	1	442
TCGA-F4-6569-01A	10.24436384	10.04984855	9.19660213	9.37721053	11.67727919	11.81658371	10.51274046	12.11536884	12.25591375	14.30805456	11.3777528	12.3834343	2.918016898	60	male	stage i	0	1087
TCGA-AA-A00R-01A	9.5980525	8.991521846	10.75238065	8.422064766	9.967226259	10.48884435	9.497851837	10.65194861	10.60177079	13.14130889	10.06608919	11.1376316	2.611281194	64	female	stage i	0	30
TCGA-CM-4743-01A	10.38801729	9.129283017	11.87229011	9.25502857	10.18363538	10.93369065	10.01820018	11.21067134	11.58590145	14.13482737	8.810571635	11.86805085	2.814158191	69	male	stage ii	0	701
TCGA-CK-6747-01A	10.70735913	10.45121111	10.00457162	9.812177306	12.47294463	12.23959853	11.12541347	11.71381608	12.42705089	14.98526382	10.96289601	12.31854281	2.696754914	87	female	stage ii	0	820
TCGA-D5-6533-01A	9.952418972	9.232122562	10.83233437	9.232122562	9.83233437	11.83526099	9.952418972	9.952418972	11.83526099	13.83526099	9.232122562	11.83526099	2.172179905	68	female	stage i	0	775
TCGA-A6-2672-01B	10.23002044	8.960001932	10.62935662	10.76901132	11.13249973	10.08081753	9.929258409	10.21188829	10.65374078	12.79563384	9.981567282	10.74399286	2.282381402	82	female	stage iii	0	1419
TCGA-QG-A5Z2-01A	11.4655664	10.59898297	9.51693112	10.00982862	11.71166697	12.45352787	9.79968636	11.97799537	12.48305998	14.7548875	10.90237511	12.20701432	2.433290877	61	male	stage i	0	952
TCGA-A6-6780-01A	11.76756377	10.74104558	10.14130889	11.04131692	11.13089227	11.56176526	11.3379006	11.55889898	12.55758336	14.61738137	10.27321281	11.79461893	2.37056487	74	male	stage ii	0	612
TCGA-F4-6459-01A	10.06204614	10.01122726	11.50928017	9.868822555	12.05596023	11.96253456	10.37395266	12.65150022	11.70908381	13.89775094	11.31514956	12.45455634	2.996208691	61	female	stage iii	1	262
TCGA-AA-3970-01A	9.231221181	8.174925683	10.75822321	8.252665432	9.824958741	10.32867493	9.583082768	11.50382574	10.51569984	12.53089398	8.985841937	10.00982862	2.023917747	65	male	stage ii	0	1096
TCGA-NH-A8F7-01A	10.50878516	10.02097994	11.31458324	9.890264277	12.3140167	11.84038455	10.97584797	12.68189723	11.96217303	13.61976146	10.58871464	11.1382718	2.15571193	53	female	stage ii	0	543
TCGA-G4-6321-01A	8.459431619	9.079484784	11.33594857	8.894817763	10.3376219	10.88034881	9.980139578	10.77807713	11.509775	12.6836526	8.794415866	11.52160044	2.653541361	60	female	stage iii	0	672
TCGA-AZ-6600-11A	9.4325419	9.906890596	13.91026796	9.216745858	11.51914479	11.40354468	10.54882191	11.55602699	11.87036472	13.56200386	9.36303963	11.87305955	2.652979764	64	male	stage iv	1	368
TCGA-AY-6196-01A	10.15355203	9.497851837	11.45789384	9.339850003	11.2644426	11.30663136	10.17866485	11.4152136	11.2911707	13.1589252	10.7548875	11.69130733	2.676734233	47	male	stage iii	0	6
TCGA-AA-3524-01A	8.124121312	7.577428828	9.663558104	7.011227255	6.930737338	8.707359132	8.055282436	9.672425342	9.497851837	11.76818432	9.936637939	8.873444113	1.929824383	85	male	stage ii	0	1096
TCGA-DM-A1D0-01A	11.58402294	10.68999797	10.1411492	10.48179943	13.45494183	12.74483384	10.66977089	12.68693817	12.67419227	15.26711585	10.72962074	11.52405192	2.442044245	79	female	stage ii	0	3974
TCGA-AZ-6601-11A	10.12541347	9.876516947	11.60084211	9.202123824	11.87267488	11.61470984	10.62479546	11.28771238	11.67551604	13.46467337	10.60640521	12.11211366	2.748473453	68	male	stage ii	1	3042
TCGA-G4-6307-01A	11.92888844	10.50581155	11.15576694	10	11.53381639	12.49460562	10.74986943	13.26400269	12.20181762	14.93073734	10.96434087	11.93221475	2.620395969	37	female	stage iii	0	1674
TCGA-5M-AATE-01A	10.15355203	8.74819285	11.02721489	9.157346935	11.70951466	10.92703717	10.01820018	12.34651373	11.24792751	13.27873983	10.37503943	10.12670447	1.947850731	76	male	stage ii	0	1200
TCGA-AA-3697-01A	10.22881869	9.084808388	11.6851868	8.84862294	11.47725232	11.23601419	10.00842862	12.71209705	11.32699117	13.84695944	9.707359132	10.62388149	2.198206805	77	male	stage ii	0	2587
TCGA-NH-A6GA-01A	11.49535539	9.990103964	11.12412131	9.782998209	12.54954404	12.00667672	11.18797059	12.38019047	11.74188827	14.84857404	11.0986901	11.37177664	2.206449729	58	male	stage iii	1	302
TCGA-AY-6197-01A	11.30947635	10.03066714	11.84274318	10.33427329	12.64992976	11.98299357	10.27029533	11.86805085	12.22068062	14.48714916	10.63390341	11.82773965	2.716344931	60	male	stage ii	0	652
TCGA-A6-2684-01C	10.21310422	10.00422047	9.58871464	10.30492167	11.18363538	11.01262454	10.96650545	10.09539702	11.07748336	13.05086896	10.31967212	10.38909352	1.785882754	75	female	stage i	0	1127
TCGA-AZ-4323-01A	10.96722626	10.79441587	11.0764816	9.214319121	12.97960382	12.29576893	10.51668495	12.24822409	11.77725532	14.32206898	9.44242519	11.83051521	2.641726899	37	male	stage iv	1	43
TCGA-AA-3971-01A	8.82336724	8.118941073	10.28771238	7.539158811	9.938109326	10.04984855	9.100662339	11.07748336	10.35974956	12.11080953	9.495855027	10.23720996	2.285840883	58	male	stage iii	0	489
TCGA-AA-3989-01A	9.312882955	8.271463028	11.50382574	7.768184325	10.18239435	10.24317398	10.81698362	11.2772874	10.69348696	12.55170826	9.348728154	10.94251451	2.72422556	84	male	stage iv	1	242
TCGA-AA-3514-11A	9.73809226	9.992938336	9.81938079	9.596189756	11.38694025	11.64024494	10.91139199	11.08547246	11.92072502	14.01349715	10.11634396	11.83486604	2.522144059	81	female	stage i	0	31
TCGA-AA-A00D-01A	9.74819285	8.569855608	10.43983088	8.139551352	11.268542	10.67771964	9.144658243	11.05120894	10.82097669	12.85486838	10.47370575	10.25502857	2.281134982	70	male	stage i	0	578
TCGA-CM-6171-01A	10.58402294	10.54882191	9.05833003	9.487840034	12.14146856	12.38909352	10.82257083	11.87229011	12.06069593	14.30485039	10.5028318	12.10689005	2.684870951	77	female	stage i	0	427
TCGA-AA-3697-11A	10.30263892	9.958552715	10.04268537	9.016808288	11.30149619	11.52405192	10.8917837	11.37721053	11.88722062	14.2837395	10.6794801	12.15545073	2.687680841	77	male	stage ii	0	2587
TCGA-A6-2679-01A	7.209453366	4.700439718	8.055282436	4.584962501	6.794415866	8.060695932	5.491853096	9.344295908	7.129283017	9.321928095	9.409390936	8.330916878	2.450610459	73	female	stage ii	0	1366
TCGA-A6-2674-01A	10.666224	9.413627929	11.6708775	10.10590851	11.83486604	10.82813648	10.06944977	10.81498294	11.07748336	13.30570553	9.33035672	11.14656868	2.439418003	71	male	stage iv	0	1331
TCGA-A6-5664-01A	10.40407714	9.749869427	11.88798213	9.221587121	12.06877828	11.92109709	10.65463603	11.52796564	11.81698362	14.45962373	10.94617524	11.89784546	2.632672224	80	male	stage iii	0	672
TCGA-AZ-4315-01A	9.566054038	8.154818109	11.03548645	7.665335917	9.236014192	9.562242424	9.294620749	10.52454172	10.52943055	13.22565934	8.611024797	10.15987134	2.187539016	61	male	stage ii	0	1776
TCGA-AZ-6598-11A	10.17367714	10.05663772	11.79156991	9.247927513	11.67727919	11.64340528	10.72280753	11.23421868	11.61378946	13.62650758	10.58871464	12.12412131	2.72421536	77	female	stage ii	1	1503
TCGA-F4-6806-01A	9.700439718	9.479780264	9.03960452	8.487840034	11.71896091	11.61562964	10.29001885	11.38909352	10.85174904	13.36618559	10.0768156	11.31004468	2.452711642	59	female	stage i	0	1260
TCGA-AA-3510-01A	9.820178962	8.672425342	10.72621816	8.144658243	9.129283017	10.36303963	9.108524457	10.6411486	10.65194861	12.81878187	9.449148645	10.96650545	2.646235141	70	male	stage ii	0	1946
TCGA-AY-A71X-01A	11.40726776	10.41785251	9.90651484	9.548821908	12.00457162	12.25974326	10.28077077	12.04028972	12.59245704	14.46951463	10.45943162	12.28077077	2.938493549	54	female	stage i	0	588
TCGA-AA-3488-01A	9.292321633	6.95419631	11.13570929	7.22881869	9.144658243	9.609178738	10.11894107	11.268542	9.649256178	12.24406646	8.577428828	10.44604941	3.000998752	58	male	stage iv	1	153
TCGA-DM-A28F-01A	10.75739001	10.34096276	11.83368075	9.960001932	12.25944905	12.19105921	11.03617361	13.08048446	12.45532722	14.66572452	10.98726401	11.36959735	2.252187311	73	male	stage iii	1	1094
TCGA-G4-6293-01A	10.06743436	9.884170519	11.42992974	8.994353437	12.45840661	11.59898297	10.67507492	11.90199819	11.78258876	13.51926767	10.12412131	11.41679753	2.38704992	49	female	stage iii	0	4051
TCGA-5M-AAT4-01A	11.01332267	9.73978061	11.69609817	9.74819285	11.75196241	11.65239686	10.38154295	11.91513245	11.66533592	14.38066398	9.14974712	11.79766153	2.667066963	74	male	stage iv	1	49
TCGA-AU-6004-01A	10.88417052	9.932214752	9.99506047	9.68474862	11.99435344	11.82257083	11.47370575	11.66533592	12.1283166	14.25569251	10.72536626	12.03101191	2.446279614	69	female	stage i	0	824
TCGA-A6-5657-01A	11.11439305	10.34651373	11.30178196	10.04165915	12.32192809	12.32923574	11.10721708	12.41679753	12.72430067	15.1242425	11.47370575	12.36249181	2.724231904	65	male	stage iii	0	962
TCGA-AA-3941-01A	9.665335917	7.942514505	11.41468524	7.6794801	10.05528244	10.22881869	10.46760555	11.00422047	10.48683502	12.88798213	10.6183855	10.8153833	2.768744317	84	female	stage iv	0	730
TCGA-DM-A28K-01A	10.88950396	9.550746785	11.42469119	9.28771238	11.28771238	11.67991988	9.278449458	11.22701419	12.02894204	14.38491863	10.00982862	11.79603961	3.006509147	75	male	stage ii	0	2988
TCGA-A6-2678-11A	10.10066234	10.48884435	11.90989308	9.30833903	11.83447105	11.97620609	10.77889848	11.53089398	11.99364606	13.74609438	10.87113518	12.37014248	2.829307898	43	female	stage iii	0	1286
TCGA-CM-5344-01A	10.22520744	9.719388821	11.88607758	9.118941073	12.50680344	11.64069684	10.16113188	12.37991982	11.95601308	14.17383326	11.00211178	11.82376528	2.748039166	39	female	stage iii	0	670
TCGA-AA-3517-01A	10.07948478	8.214319121	10.68737568	7.62935662	11.24495839	10.52454172	9.172427509	11.87881728	9.731319031	11.90989308	9.301496195	9.726218159	2.00949013	60	male	stage ii	0	1186
TCGA-G4-6309-01A	10.97226185	9.487840034	11.59385794	9.162391329	11.4252159	11.4918531	10.65553072	11.48280796	11.65955	14.45776561	10.06877828	11.66844183	2.518269579	40	female	stage iii	0	2600
TCGA-A6-3810-01A	9.158609688	8.985841937	10.88760142	9.428360173	11.55434902	10.49135207	9.062046138	11.34762137	10.84901407	12.39820926	10.01402047	10.93442804	2.64461309	62	male	stage ii	0	1111
TCGA-AY-6386-01A	10.06204614	9.569855608	11.71767642	9.216745858	11.53478921	11.44449729	10.57648435	11.61378946	11.99753235	14.31167737	10.1959873	11.97154355	2.693442378	66	female	stage iii	0	542
TCGA-AA-3678-01A	9.48984796	9.174925683	10.95346896	8.527477006	10.55842071	10.94763694	9.33315535	12.25709314	10.60362634	12.75801496	9.812177306	10.54109662	2.365309892	60	female	stage iii	0	1430
TCGA-AA-3531-11A	9.459431619	10.03066714	10.07781712	9.45532722	11.29920802	11.89746734	10.65999589	11.32305476	11.98049664	13.64317977	10.15481811	12.16427844	2.763567491	75	female	stage ii	0	1035
TCGA-AA-A01X-01A	9.523561956	8.092757141	9.583082768	8.113742166	10.14210706	10.12153352	8.64385619	11.19721669	10.45224124	12.13185696	9.656424863	10.4767462	2.545910272	80	female	stage iii	0	791
TCGA-AA-3821-01A	9.836050355	9.044394119	10.66888498	8.413627929	10.20579325	10.71767642	9.920352855	10.37395266	10.58120058	12.63231366	10.38801729	10.64655871	2.236655522	81	female	stage i	0	31
TCGA-CM-6677-01A	10.49585503	9.216745858	11.12928302	9.011227255	11.86108691	11.16490693	9.890264277	11.81498294	11.16239133	13.79634386	10.15481811	11.32249154	2.582208124	75	female	stage ii	0	337
TCGA-AA-3531-01A	9.247927513	7.129283017	9.782998209	7.832890014	9.86727874	9.663558104	8.276124405	11.24614677	9.491853096	11.36577564	8.900866808	10.34983409	2.596199231	75	female	stage ii	0	1035
TCGA-G4-6586-01A	10.84392105	9.581200582	11.79116289	9.381542951	11.66088727	11.65284497	11.18673329	11.91176647	12.15355203	14.27721474	9.758223215	12.41071633	2.723696493	73	female	stage ii	0	1089
TCGA-D5-6923-01A	11.31344994	10.17617315	9.0385761	10.40514146	12.67573656	12.25029842	10.82495874	13.52869828	11.83959748	14.58701566	11.19967234	12.39713981	2.828531595	57	male	stage i	0	378
TCGA-F4-6703-01A	10.25620869	10.08746284	10.39820926	9.131856961	12.53162514	12.06507949	11.40567333	11.84979602	11.84313591	14.60848586	11.48230378	12.08547246	2.494357944	64	male	stage ii	0	1456
TCGA-AZ-6599-11A	10.14720492	10.09143539	9.78340754	9.375039431	11.82853321	11.59898297	8.01820018	11.49735289	11.87421293	13.5794338	10.83683936	12.17211493	2.656978012	72	male	stage i	1	206
TCGA-A6-3809-01B	9.002815016	9.491853096	11.25679839	9.885696373	10.67595703	10.36303963	10.53818893	9.754887502	10.11374217	13.15133372	9.627533884	10.42416629	1.935445396	71	female	stage ii	0	996
TCGA-A6-2677-01B	10.56700537	10.70908381	11.6411486	11.12476754	11.00702727	11.47471995	11.45069577	11.49335512	10.76238204	13.17195862	10.88187871	9.938109326	1.412172864	68	female	stage iii	1	740
TCGA-NH-A6GB-01A	10.01541505	9.357552005	11.3426303	8.994353437	12.41362793	11.35369821	10.18858885	12.75133484	11.57742883	13.32937591	9.83447105	10.51569984	2.088816797	71	female	stage iii	0	476
TCGA-CM-5349-01A	9.933690655	10.04848687	11.73259144	9.296916207	11.82296909	11.52012755	10.25148241	11.95891516	11.34762137	14.25222191	10.32305476	11.93184554	2.773939716	68	female	stage ii	0	915
TCGA-G4-6625-01A	10.32192809	9.511752654	10.30178196	9.243173983	12.01820018	11.61700823	10.57270023	12.22941969	11.74735383	13.6956633	10.79928162	11.73174329	2.575310663	77	female	stage ii	0	2792
TCGA-AA-3530-01A	9.250298418	9.169925001	10.66266838	8.426264755	10.35645197	10.86882255	8.842350343	11.06002035	10.13570929	12.31344994	10.46556641	10.81137469	2.651160068	80	male	stage i	0	580
TCGA-G4-6627-01A	10.28193003	9.813781191	11.6105635	9.049848549	12.00492268	11.69130733	10.65642486	12.18549492	11.52110964	14.03969019	10.50481899	11.96181141	2.663943065	84	male	stage ii	0	2175
TCGA-DM-A28G-01A	11.10197567	9.97441459	11.80493767	9.116343961	12.07146236	12.23959853	10.00702727	11.53381639	12.10131915	14.51144382	10.41679753	11.76942464	2.768538635	75	male	stage ii	1	1849
TCGA-D5-6537-01A	10.39231742	9.965784285	11.11406765	9.189824559	11.90463462	11.79197682	10.64925618	12.51249357	12.02444712	14.48670935	10.36632221	11.83565569	2.603392669	64	male	stage iii	1	146
TCGA-D5-5539-01A	10.53527538	9.896332404	11.86766485	9.204571144	12.75196241	12.04268537	9.30833903	11.86108691	12.02306125	14.52307183	10.85642553	11.62021983	2.909820619	60	male	stage iii	0	596
TCGA-CM-6163-01A	10.6183855	10.02513956	9.03307881	9.407267764	13.07598046	12.22941969	9.02997735	12.67727919	11.71938882	14.31649368	10.92851838	12.14051027	2.637622251	74	male	stage i	0	427
TCGA-AZ-6607-01A	8.888743249	9.575539247	11.45840661	8.204571144	11.35369821	11.37286506	12.73809226	11.52845411	11.00562455	13.34526663	9.77807713	11.31854281	2.627181103	69	male	stage iv	1	97
TCGA-AA-3534-11A	10.08347933	10.05392588	11.65955	9.197216693	11.41574177	11.63163181	10.59898297	11.18177344	11.76859788	13.50109077	10.50481899	12.12250448	2.761604672	78	female	stage ii	0	882
TCGA-AA-A004-01A	7.924812504	4.64385619	7.876516947	6.375039431	7.159871337	8.614709844	4.857980995	9.77807713	7.523561956	9.379378367	6.426264755	8.876516947	2.917560406	76	male	stage ii	0	424
TCGA-AA-A00E-01A	8.321928095	6.930737338	8.962896005	6.303780748	8.596189756	8.97441459	8.199672345	9.290018847	9.273795599	11.30206767	8.204571144	9.5980525	2.245774858	65	male	stage ii	0	913
TCGA-AA-A010-01A	8.30833903	7.584962501	9.084808388	7.108524457	8.672425342	9.269126679	8.339850003	9.157346935	9.022367813	11.37014248	7.442943496	9.231221181	2.020041096	46	female	stage ii	0	1064
TCGA-AA-A02J-01A	10.08347933	8.876516947	14.70563239	8.829722735	10.37721053	10.76487159	9.063395081	11.89822347	10.13699111	12.91475884	9.411510988	10.39124359	2.373966602	70	female	stage iv	1	153
TCGA-AA-3869-01A	9.353146825	8.962896005	11.19044202	8.344295908	10.58777752	10.65284497	9.192292814	11.95128471	11.31797782	13.37082361	9.609178738	10.64745843	2.461673173	76	male	stage iv	1	822
TCGA-AA-3837-01A	7.857980995	6.303780748	7.994353437	5.882643049	8.294620749	7.813781191	7.209453366	8.87958325	8.21916852	10.41890673	7.22881869	8.607330314	2.058330549	67	male	stage ii	0	1186
TCGA-CK-4947-01B	10.33203655	10.29920802	11.8008999	9.569855608	13.29088282	12.03651707	11.06137119	11.81177606	12.06743436	14.54303182	10.69087101	11.79075575	2.453938434	46	female	stage iii	0	534
TCGA-CA-5256-01A	9.357552005	8.511752654	10.92629599	7.54689446	9.605479518	10.15228484	8.511752654	10.93737382	10.58308277	13.10197567	8.807354922	9.37286506	2.037484565	54	female	stage ii	0	379
TCGA-AA-3525-11A	10.00842862	9.761551232	11.74357219	9.226412193	10.89557528	11.46760555	10.49285462	11.03273453	11.8045344	13.57766485	10.04575966	11.75363462	2.610829814	90	male	stage iii	0	1
TCGA-CM-6167-01A	10.29920802	10.09539702	11.26971112	8.703903573	12.32502431	11.90801726	10.57648435	12.02825143	11.60825482	13.68606275	10.11829223	11.65776504	2.537339797	57	female	stage iii	0	456
TCGA-4N-A93T-01A	10.82017896	9.060695932	11.70303839	8.6794801	11.5372184	11.14082977	10.76071995	12.17959813	11.30320995	13.52515373	10.06608919	10.58965115	1.949133268	67	male	stage iii	0	146
TCGA-CA-5797-01A	10.13570929	10.32867493	10.23870328	10.09143539	11.50233458	12.05866825	10.37286506	13.30805456	11.95346896	14.56289826	10.82257083	11.86920825	2.705337643	56	male	stage ii	0	383
TCGA-CM-6166-01A	10.027906	9.726218159	9.39553414	9.348728154	11.6329952	11.82972274	10.44914865	12.38936246	11.7477734	14.57654339	10.49685378	10.42836017	1.964996287	48	female	stage i	0	669
TCGA-CK-4951-01A	9.366322214	9.283088353	11.04712391	7.948367232	10.72280753	10.69957245	8.962896005	11.03686045	11.16616308	13.05375622	8.965784285	11.52845411	2.970719691	79	female	stage ii	1	2134
TCGA-CA-6719-01A	10.17617315	9.789533645	10.40194612	9.328674927	12.56414949	11.78463485	9.252665432	12.46429047	11.55218876	14.60744591	10.95128471	12.15450169	3.192794567	77	male	stage ii	0	435
TCGA-AA-A02R-01A	9.86727874	8.95419631	10.94763694	8.108524457	10.28886607	10.31967212	9.449148645	11.33035672	11.13699111	12.83190099	9.278449458	11.47167521	2.792488013	84	female	stage ii	1	670
TCGA-AA-A02O-01A	10.31854281	7.599912842	10.09934781	7.483815777	9.659995892	10.2644426	8.243173983	10.96650545	10.53138146	12.64970527	9.326429487	10.84077792	2.850603855	82	male	stage ii	0	28
TCGA-A6-2679-11A	9.709083813	9.83447105	11.69609817	8.876516947	11.24970606	11.47218312	10.49785184	10.95201316	11.61010206	13.50481899	10.40620501	11.87382857	2.669084059	73	female	stage ii	0	1366
TCGA-AA-3663-11A	9.761551232	9.810571635	11.38316426	8.491853096	11.2179577	11.18239435	10.10852446	10.84549005	11.25148241	13.32150537	10.39124359	11.78626963	2.7456121	42	male	stage ii	0	212
TCGA-AA-3489-11A	9.871905238	9.839203788	10.04610085	8.108524457	10.90086681	11.13570929	9.978710459	10.48884435	11.04848687	14.05519769	10.55937709	11.46760555	2.627120098	75	male	stage ii	1	214
TCGA-AY-5543-01A	10.09934781	10.23601419	11.30862345	9.829722735	12.05934446	12.29145852	11.60733031	12.36166968	12.3818133	14.50965131	9.44501485	11.22881869	2.0059777	65	female	stage iv	0	1004
TCGA-CK-5912-01A	9.52160044	9.83447105	10.94434603	9.28077077	12.60293079	11.76321237	9.509775004	12.40194612	12.12509054	13.52698821	11.12928302	11.15545073	2.616468385	81	male	stage i	1	1493
TCGA-AA-3856-01A	10.17617315	8.727920455	10.95128471	7.971543554	10.52454172	10.56890615	9.184875343	11.63934071	10.98013958	13.00509818	9.672425342	10.60733031	2.443997636	59	male	stage ii	0	30
TCGA-A6-2686-11A	9.915879379	10.38909352	10.01611184	9.361943774	11.39981196	11.84509796	10.91737208	11.44346161	12.01436924	13.83624765	10.57364719	12.22219114	2.712990988	81	female	stage ii	1	1126
TCGA-AA-A00Q-01A	8.971543554	8.531381461	10.52454172	8.214319121	10.95564991	10.66799854	9.187352073	11.48028532	10.51569984	12.34734454	9.566054038	10.6635581	2.471206615	66	female	stage iii	0	1278
TCGA-A6-6781-01B	9.987264012	10.70994538	11.66910651	10.27029533	12.13987106	11.90124403	11.26502894	10.84156435	10.89102419	13.63503787	10.88073144	11.78626963	2.388888408	43	male	stage iii	0	598
TCGA-AA-A00F-01A	8.851749041	7.924812504	10.33427329	7.658211483	11.10983065	10.11374217	8.124121312	11.33706434	10.07414146	12.01541505	9.233619677	10.41256985	2.674295165	66	male	stage iii	0	1035
TCGA-D5-6920-01A	10.86805085	9.984418459	11.93553341	9.826548487	11.8045344	11.93590168	11.04302728	12.12088584	12.19198451	14.37626108	10.45635442	12.1382718	2.632483379	77	female	stage ii	0	377
TCGA-AA-3815-01A	9.449148645	8.527477006	10.83683936	7.658211483	9.276124405	9.899356923	8.581200582	10.58871464	10.6635581	12.58566677	9.247927513	11.18239435	2.916291333	65	female	stage ii	0	1005
TCGA-D5-5538-01A	9.86727874	9.736401931	11.86263736	9.342074668	12.03994716	11.90237511	10.55458885	11.84627391	12.22972009	14.15125443	10.77643303	11.15797845	2.295453182	60	female	stage iii	1	1661
TCGA-A6-A566-01A	10.04848687	9.269126679	11.50034397	8.724513853	11.35645197	11.10459875	10.53624722	10.88950396	10.99717948	13.79887677	10.50779464	11.44138803	2.44210491	55	female	stage iii	1	758
TCGA-A6-6782-01A	10.58120058	9.821773982	11.77766628	9.011227255	12.53478921	11.89784546	10.66977089	11.64069684	11.67727919	13.90067816	10.76570049	11.29347165	2.327332198	82	male	stage ii	0	617
TCGA-CM-6168-01A	10.88111396	9.63481105	11.72109919	9.475733431	12.87190524	12.01402047	11.09473751	11.93847694	12.02479338	14.47756856	10.90086681	11.95673915	2.526222159	84	female	stage ii	0	395
TCGA-A6-6654-01A	9.649256178	9.54303182	11.14593215	9.276124405	12.48708634	11.7874945	10.01541505	12.74840253	11.59292416	14.17437958	10.45635442	11.90801726	2.834900269	65	female	stage iii	0	726
TCGA-AA-A01D-01A	10.09539702	8.45532722	10.31174832	8.523561956	11.09605624	10.60917874	8.523561956	12.61746747	11.04575966	12.89519657	9.445014846	11.07815081	2.88220954	47	female	stage iii	1	334
TCGA-QG-A5YV-01A	11.46811489	10.16239133	11.26091953	10.01541505	12.49560523	12.3885555	10.74230944	12.85506312	12.1959873	14.9685768	10.39124359	11.56795608	2.441511745	64	female	stage iii	0	1301
TCGA-A6-3807-01A	9.152284842	8.154818109	10.02236781	7.483815777	10.72962074	9.920352855	9.240791332	11.83605036	10.31628153	12.01785233	9.113742166	9.975847968	2.112592373	53	female	stage iii	0	1054
TCGA-AZ-5403-01A	10.15987134	9.851749041	10.64092274	8.618385502	11.35920049	11.45840661	9.884170519	12.67727919	12.09176594	14.48984796	10.49385545	11.37123213	2.608335841	43	male	stage ii	1	1910
TCGA-AD-6888-01A	10.96722626	9.975847968	11.89935692	9.982993575	11.53673289	11.81898154	10.29001885	13.25694577	12.0164601	14.01236265	10.21916852	11.49385545	2.544156195	73	male	stage iii	1	472
TCGA-G4-6628-01A	10.43567026	10.10066234	9.18518517	9.581200582	12.06608919	11.80856203	11.6188443	11.32474311	12.26678654	14.94466631	10.76404222	12.31882522	2.544696721	78	male	stage i	0	2424
TCGA-DM-A1D6-01A	11.63254088	10.66888498	10.44320258	9.789533645	13.00755293	12.83526092	11.84509796	13.26839579	12.2848241	15.00154014	11.41574177	13.00035218	2.813963626	88	male	stage ii	1	570
TCGA-AA-A00K-01A	9.674192268	8.317412614	9.851749041	8.370687407	9.769837844	10.06877828	8.951284715	10.83130724	10.52258153	12.54279006	8.829722735	10.70994538	2.567098911	79	male	stage ii	0	549
TCGA-AA-3862-01A	8.06608919	7.971543554	10.23242093	7.64385619	9.471675214	9.702172685	8.82336724	10.39446269	9.95419631	12.53503231	8.661778098	9.946906274	2.226948505	82	male	stage ii	0	914
TCGA-AA-3662-11A	10.00422047	10.06474276	11.75447	8.483815777	11.00562455	11.38370429	10.11504365	12.93663794	11.57553925	13.61861492	9.36741475	11.90275194	2.801550378	80	female	stage iv	0	184
TCGA-AA-3939-01A	8.665335917	8.873444113	10.50680344	7.50779464	9.797661526	10.18487534	9.082149041	10.40620501	10.48884435	12.91345044	9.108524457	10.33539035	2.340395354	83	male	stage ii	0	395
TCGA-AA-3514-01A	9.294620749	6.95419631	10.34429591	7.375039431	8.531381461	9.649256178	7.199672345	10.4314976	9.791162889	11.64835758	8.842350343	10.28655776	2.896751236	81	female	stage i	0	31
TCGA-AA-3660-01A	11.08148344	9.28077077	11.80211242	9.422064766	11.46352437	11.6635581	10.04165915	12.35947505	11.8753654	14.48834228	10.10328781	10.99435344	2.372264016	51	female	stage ii	0	2375
TCGA-AA-3833-01A	8.87036472	8.204571144	10.72706956	7.614709844	9.350939182	9.689997971	8.807354922	10.23840474	10.54592977	12.47319838	9.162391329	10.87805091	2.695125349	63	female	stage ii	0	485
TCGA-AA-A01P-01A	9.513727596	9.224001674	10.96506276	8.957102042	10.72706956	10.97871046	9.682994584	10.5137276	10.81137469	12.72664392	9.573647187	10.9403136	2.456009629	80	female	stage iii	1	1158
TCGA-CM-5863-01A	9.962896005	9.888743249	11.74986943	8.851749041	11.42259043	11.71724801	10.14338321	11.34762137	11.8560364	14.2137118	10.32530546	11.55218876	2.618406351	60	female	stage iii	0	457
TCGA-AZ-6598-01A	9.77478706	9.766528909	11.63344937	9.177419538	11.6110248	11.4943556	10.63753055	12.0877943	11.99152185	13.91176647	10.22158712	12.24049322	2.808413235	77	female	stage ii	1	1503
TCGA-AA-3679-01A	8.558420713	7.876516947	11.46352437	6.857980995	9.900866808	9.596189756	10.05528244	11.55170826	10.07146236	12.1582941	9.355351096	10.357552	2.66815752	59	male	stage iv	0	457
TCGA-G4-6304-01A	10.37068741	8.939579214	11.02583167	8.479780264	9.782998209	10.76735685	9.95419631	10.33091688	10.90463462	13.53867395	9.290018847	10.89405985	2.349346571	66	female	stage ii	0	1631
TCGA-DM-A285-01A	10.65284497	10.07012094	11.43071389	9.463524373	13.26180111	12.13506795	10.39874369	12.52037314	11.89973454	14.30071004	9.82495874	12.06810648	2.796305839	71	female	stage iv	1	179
TCGA-G4-6294-01A	10.36522885	10.14210706	11.75988818	9.463524373	13.20747196	12.00176003	10.42101286	12.34485068	12.07848442	13.79897799	9.4429435	11.67242534	2.592588358	75	male	stage iv	1	858
TCGA-A6-4107-01A	9.411510988	8.28077077	10.70217269	7.247927513	10.08480839	10.24317398	8.897845456	11.64295422	10.35204343	12.7509163	9.539158811	10.50779464	2.483013687	57	female	stage iii	0	987
TCGA-CA-6716-01A	10.22881869	10.52649924	11.98868469	9.350939182	12.65306898	12.63003955	11.01611184	12.4314976	12.2647358	14.47744207	11.05799172	11.75112558	2.448182948	65	male	stage ii	0	371
TCGA-CK-4952-01A	11.08081753	9.933690655	11.67330908	9.73809226	11.81858218	12.14974712	10.52258153	11.70000615	12.37449615	15.05001867	10.63208641	12.11861669	2.78323654	48	female	stage iii	0	475
TCGA-AA-3844-01A	9.709083813	8.761551232	10.65910396	7.8008999	10.27612441	10.19352536	9.548821908	10.65015421	10.61654884	13.00123225	9.647458426	10.8273427	2.441192956	78	female	stage iii	0	454
TCGA-D5-6541-01A	10.65731845	10.54882191	10.34012827	10.14720492	12.29490788	12.68737568	10.666224	12.19383333	12.78381676	15.18584332	10.80896417	11.65418847	2.507880293	49	male	stage ii	0	474
TCGA-AA-3516-11A	9.087462841	9.808964175	11.65731845	8.813781191	11.24436384	11.54496443	10.43879185	12.91587938	11.54399845	13.04217235	9.941047606	12.05833003	2.779089274	74	female	stage iii	1	396
TCGA-AA-A01G-01A	9.192292814	8.569855608	10.4419067	8.174925683	10.85720347	10.55074679	9.199672345	11.57175264	10.45738088	12.8482317	9.436711542	10.23361968	2.253515117	63	male	stage ii	0	365
TCGA-AA-3870-01A	8.761551232	7.965784285	11.16616308	7.636624621	10.13057056	10.14338321	10	10.6128685	9.741466986	12.90914305	9.544964433	10.55362929	2.782756441	71	female	stage iv	0	912
TCGA-D5-6532-01A	10.25384748	10.13955135	11.64700864	9.792790294	12.66999228	11.92146906	11.04302728	12.83880999	12.34679072	13.90199819	11.38424412	11.31628153	2.223549055	61	male	stage ii	0	555
TCGA-G4-6322-01A	10.99717948	10.0768156	11.82456103	9.539158811	11.91587938	11.94251451	11.02652344	12.00632608	12.23930017	14.45872701	10.71938882	12.08414401	2.610645795	65	male	stage iii	0	792
TCGA-D5-5541-01A	11.20518233	10.40407714	11.19506456	9.82336724	12.81057163	12.52747701	10.97297979	13.42074976	12.25177826	14.59239864	10.83209885	11.37449615	2.274116557	63	male	stage iii	0	1701
TCGA-DM-A1DB-01A	12.05799172	10.03754695	10.52331691	10.34872815	12.67815996	12.21977355	10.45327063	13.82286954	11.94873224	15.08418554	10.72706956	11.94946198	2.720462213	68	male	stage ii	1	1348
TCGA-AA-A00A-01A	9.5980525	8.816983623	10.56224242	7.781359714	9.649256178	10.57553925	9.457380879	10.78463485	10.99506047	12.73407449	9.381542951	11.10656294	2.60830802	80	male	stage ii	0	1157
TCGA-A6-2684-01A	10.75196241	8.729620744	9.34623669	10.05324713	10.45994385	10.46913302	9.951284715	10.48482289	11.34623669	13.40899308	10.80251637	10.67021364	2.238882752	75	female	stage i	0	1127
TCGA-AA-3855-01A	9.948367232	8.768184325	10.73809226	8.22881869	10.54689446	10.74146699	9.22881869	11.62707784	10.54303182	13.07598046	10.17242751	10.54689446	2.400376909	72	male	stage i	0	975
TCGA-F4-6463-01A	10.17866485	10.06204614	11.78790256	9.315149562	11.75070699	11.93258387	10.46658634	12.09209641	12.14433959	14.26414934	10.49984589	12.01402047	2.748472374	51	male	stage ii	0	1087
TCGA-NH-A6GC-01A	10.32192809	8.515699838	11.19167615	8.483815777	10.74146699	11.15228484	9.548821908	11.44656641	11.2485206	13.04933807	9.12541347	11.08148344	2.56762617	66	female	stage iv	0	389
TCGA-AA-3526-01A	11.11113567	10.06474276	9.26414934	9.306061689	10.98726401	11.59712143	10.7984718	12.14974712	12.02894204	14.98009494	10.30606169	11.82257083	2.550857501	57	male	stage i	0	580
TCGA-DM-A28M-01A	10.96144969	10.24198315	10.48331195	10.10721708	11.6329952	12.16333519	11.08347933	12.2816403	12.10230382	15.15750484	10.50084188	12.48683502	2.793413675	63	male	stage ii	0	2895
TCGA-D5-6926-01A	11.11048331	9.836050355	11.13923157	9.290018847	12.93498083	12.20884399	10.15987134	12.77787172	11.97154355	14.21629116	10.5849625	11.27786855	2.476848232	65	male	stage iii	0	275
TCGA-G4-6317-01A	10.54399845	9.539158811	11.71553306	9.422064766	11.00211178	11.71080643	9.874981348	12.20762447	11.31458324	14.00132022	9.756556323	10.69696753	2.275728388	51	female	stage iii	0	1095
TCGA-AA-A01K-01A	7.8008999	7.741466986	9.453270634	6.894817763	9.465566405	9.611024797	8.658211483	11.38909352	9.407267764	11.06272077	8.764871591	9.385862401	1.998775439	74	female	stage iii	0	943
TCGA-D5-6536-01A	10.04848687	9.781359714	11.76113565	8.861086906	12.08048446	11.1711768	9.978710459	11.80936621	11.39285404	14.06499532	10.64835758	11.92592526	2.8551309	73	male	stage ii	0	543
TCGA-AD-A5EK-01A	11.44035012	10.65553072	9.15639914	9.972979786	12.64295422	12.59198977	11.69696753	12.24436384	12.14593215	14.50133962	10.75405237	11.07481046	1.901711108	51	male	stage i	0	500
TCGA-AA-3663-01A	10.71424552	9.696967526	11.81177606	8.64385619	9.881113961	10.89557528	10.14593215	11.30549179	11.68079903	14.47687275	8.927777962	11.31684718	2.500539365	42	male	stage ii	0	212
TCGA-AD-6965-01A	10.72024426	9.539158811	11.08978149	9.471675214	12.64903158	11.72536626	9.943979914	12.15101654	11.60871685	14.40540742	10.19721669	11.11829223	2.464051834	62	male	stage iii	0	805
TCGA-CM-4744-01A	11.06069593	9.882643049	9.44501485	9.383704292	11.42153891	11.60037755	10.65463603	12.03066714	12.41494944	15.18033655	10.19105921	11.76155123	2.564866812	69	male	stage i	0	609
TCGA-AA-3543-01A	9.385862401	8.335390355	10.45738088	7.781359714	10.03066714	10.13570929	8.845490051	10.43879185	10.65015421	12.85233443	10.06339508	11.01471793	2.751353444	84	male	stage i	0	30
TCGA-AZ-5407-01A	10.24436384	9.573647187	9.56224242	8.912889336	11.04644195	11.34540525	10.3586512	11.08878824	11.64925618	14.12323228	10.08878824	11.01541505	2.284965851	51	female	stage i	0	2683
TCGA-G4-6314-01A	10.54882191	9.924812504	11.91737208	8.906890596	12.70087316	11.97548976	10.31174832	12.32530546	11.62844554	14.19198451	9.10819772	11.81057163	2.695017793	76	female	stage iv	0	1093
TCGA-CM-5348-01A	10.09671515	9.859534786	11.76901132	9.821773982	12.15355203	11.99329224	9.920352855	12.42127591	11.4807902	13.87824254	11.17430154	12.36986994	3.093990623	72	male	stage iii	0	699
TCGA-CK-6751-01A	10.01541505	9.614709844	9.55842071	9.355351096	11.66666784	11.47573343	9.544964433	11.28366717	11.96758653	14.47718907	10.24317398	12.03307881	3.042227948	88	female	stage i	0	518
TCGA-D5-6929-01A	10.24317398	9.197216693	11.59152235	8.927777962	11.89292222	11.39124359	9.791162889	11.75112558	11.2737956	13.86273421	9.971543554	11.16050175	2.532187167	49	female	stage iv	0	408
TCGA-AA-3675-01A	10.92035286	10.1959873	10.25296104	9.436711542	11.16113188	11.73131903	10.49884921	12.21067134	12.34651373	14.85938919	10.65910396	11.97262086	2.717924883	84	male	stage ii	0	1431
TCGA-A6-2681-01A	9.118941073	8.375039431	10.20823436	8.17990909	10.77148947	10.65642486	8.804131021	11.73089465	10.95782756	12.67595703	10.01680829	10.50779464	2.511919895	73	female	stage ii	0	1387
TCGA-F4-6808-01A	10.4918531	9.262094845	9.3392933	8.159871337	11.44346161	11.18177344	9.098032083	12.80170836	11.59292416	13.65776504	10.10721708	11.27437815	2.802635995	54	female	stage i	0	1024
TCGA-DM-A282-01A	11.02583167	10.13570929	11.75863964	9.719388821	11.70822173	12.09934781	10.65910396	12.63707766	11.52503135	14.59257383	10.43671154	11.25384748	2.310909668	60	female	stage ii	0	4233
TCGA-AA-3489-01A	10.64385619	10.1959873	10.20181762	9.310612782	12.66333572	12.43801209	11.0313566	12.68387187	11.58965115	14.33608808	11.39339046	11.72749507	2.431724692	75	male	stage ii	1	214
TCGA-AM-5821-01A	10.41045135	9.612868497	10.074476	8.430452552	10.65374078	11.39499851	11.02236781	11.26209485	12	14.80524005	10.18487534	11.49535539	2.319009441	68	female	stage ii	0	28
TCGA-AA-A01S-01A	9.77148947	7.276124405	10.02236781	8.361943774	8.985841937	10.41574177	10.73470962	11.42101286	10.38801729	12.15165083	9.290018847	10.16364968	2.362123245	47	female	stage iii	0	31
TCGA-DM-A28H-01A	11.84901407	10.36303963	11.30349538	10.19229281	12.12282799	12.33706434	10.19352536	12.46633142	11.37666806	15.15809683	10.50878516	11.3140167	2.484451101	50	male	stage iii	0	3561
TCGA-AA-3966-01A	9.840777924	8.77478706	11.54785851	7.73470962	10.14338321	10.53138146	8.810571635	10.74399286	10.70994538	12.8837888	9.306061689	11.21188829	2.86021488	89	female	stage ii	0	61
TCGA-AA-3516-01A	8.927777962	8.77478706	10.61470984	8.060695932	9.087462841	9.985841937	9.131856961	10.45635442	10.76901132	13.01628598	8.794415866	11.23361968	2.771925666	74	female	stage iii	1	396
TCGA-4T-AA8H-01A	10.38370429	9.082149041	10.67330908	9.044394119	11.40567333	10.84313591	10.09803208	10.56985561	11.31741261	13.34540525	9.584962501	11.09539702	2.405144255	42	female	stage ii	0	385
TCGA-AA-3544-01A	9.01402047	8	10.42311591	7.199672345	9.447083226	9.665335917	7.693486957	10.57270023	9.746514321	12.54012804	8.761551232	9.975847968	2.589858253	68	male	stage i	0	426
TCGA-AA-3956-01A	7.930737338	8.027905997	9.839203788	7.636624621	9.491853096	10.13314221	8.861086906	10.81698362	10.06204614	11.54109662	9.306061689	10.04028972	2.26177148	65	male	stage ii	0	1035
TCGA-AA-3532-01A	9.592457037	8.383704292	11.45275603	8.027905997	10.66711154	10.27029533	9.292321633	11.35204343	10.84470576	12.6708775	10.02928723	10.70735913	2.460619466	63	male	stage ii	0	882
TCGA-AA-3955-01A	9.049848549	8.326429487	10.96072599	7.651051691	9.761551232	10.10328781	8.603626345	11.51224664	10.21188829	12.78033471	9.116343961	9.753216749	2.198368399	38	male	stage iii	0	638
TCGA-F4-6704-01A	11.29863541	10.97369737	11.24168529	9.86727874	12.5992155	12.90726625	10.73047014	12.76694294	12.66999228	15.24272754	12.30463652	13.42311591	3.368092419	60	male	stage iii	1	47
TCGA-AD-6895-01A	10.69435789	9.675957033	11.8989792	8.927777962	11.60130653	11.69827058	10.66977089	11.95564991	11.90275194	14.13362389	9.21916852	11.39392668	2.377307862	84	male	stage iii	0	763
TCGA-AA-3556-01A	8.787902559	9.497851837	10.90839262	8.562242424	9.583082768	10.85486838	9.885696373	11.49685378	11.1382718	12.91083008	10.87651695	10.72962074	2.28866808	78	male	stage i	0	700
TCGA-RU-A8FL-01A	10.9794252	8.845490051	11.47116713	9.965784285	11.18053081	11.41098127	10.38909352	12.203348	12.04234338	14.11991379	9.703903573	11.28308835	2.408741487	51	male	stage iii	0	1177
TCGA-AA-3851-01A	8.781359714	8.479780264	10.93147623	7.721099189	9.579315938	10.29806257	7.820178962	10.77643303	10.29576893	13.43944133	9.319672121	10.14720492	2.636028984	74	male	stage ii	0	1006
TCGA-CM-5860-01A	9.682994584	9.353146825	10.0986901	8.430452552	11.36522885	11.24376903	10.56128795	11.91363743	11.50779464	14.22941969	10.39767463	11.23541594	2.331911447	44	male	stage ii	0	974
TCGA-AA-3534-01A	9.294620749	9.044394119	10.96000193	7.727920455	10.6891244	10.51865316	8.951284715	11.11113567	10.70649602	12.7889222	8.873444113	10.42206477	2.423880351	78	female	stage ii	0	882
TCGA-AA-A02F-01A	9.930737338	7.960001932	11.14847658	9.326429487	11.43462823	10.73893668	9.558420713	11.48431942	10.76983784	13.23047083	9.48984796	10.19967234	2.125970658	68	female	stage iv	0	1216
TCGA-AA-3979-01A	9.417852515	8.092757141	11.07481046	8.233619677	9.501837185	9.856425529	9.245552706	11.18487534	10.8153833	13.37856581	9.055282436	10.43671154	2.340400083	84	male	stage ii	0	730
TCGA-DM-A1DA-01A	11.61240779	9.845490051	11.42547819	10.04439412	12.56081047	11.96108789	10.99506047	12.29634268	12.28193003	15.11142099	10.56414949	12.73999151	2.94663002	71	female	stage iii	1	228
TCGA-CM-6162-01A	9.758223215	9.918863237	11.13153547	9.400879436	11.84470576	12.01576349	11.01332267	11.65642486	11.96361862	14.19005614	11.04302728	11.96144969	2.553678018	48	female	stage iii	0	365
TCGA-AA-3522-01A	8.810571635	9.030667136	11.30833903	7.54689446	9.926295995	10.35093918	8.962896005	10.41679753	10.6183855	12.8135808	9.385862401	10.64925618	2.533324963	67	male	stage ii	0	1127
TCGA-AA-A00U-01A	9.319672121	8.672425342	10.59058705	8.768184325	10.37503943	10.69783636	8.977279923	11.27262978	10.80413102	13.20242997	9.753216749	11.27844946	2.841907435	50	male	stage iii	0	518
TCGA-A6-2671-11A	9.523561956	9.948367232	11.66666784	8.977279923	11.49585503	11.57412044	10.22641219	11.41679753	11.80332392	13.54315268	9.67771964	12.43358544	3.031284661	85	male	stage iv	1	1331
TCGA-A6-5662-11A	9.654636029	9.952741247	11.7198166	8.731319031	11.49984589	11.59665567	10.1959873	10.95564991	11.50481899	13.65183653	9.77643303	11.87152026	2.761045778	46	male	stage iv	0	718
TCGA-A6-5665-11A	9.231221181	9.556506055	11.50084188	8.882643049	11.12992693	11.39927792	10.70390357	10.77889848	11.38046107	12.81257844	9.693486957	11.31514956	2.327588583	84	female	stage ii	0	671
TCGA-F4-6807-01A	10.36959735	9.997179481	11.76611476	8.625708843	12.63185913	12.033423	10.40407714	11.85564717	11.75655632	14.24532987	11.12153352	11.38640142	2.45551731	51	female	stage iii	0	1309
TCGA-AA-3930-01A	9.453270634	7.6794801	11.62935662	7.87036472	10.39874369	9.816983623	9.159871337	10.72366094	10.17367714	12.95037364	9.751544059	10.11894107	2.20873994	66	male	stage iv	1	61
TCGA-AZ-6599-01A	10.33203655	9.712527	9.69870467	9.523561956	11.37991982	11.70994538	9.398743692	11.49535539	12.25532369	13.9324916	10.4429435	11.76859788	2.955752336	72	male	stage i	1	206
TCGA-AA-3947-01A	8.807354922	8.247927513	10.88111396	6.95419631	8.948367232	9.449148645	9.071462363	8.921840937	10.11374217	13.02045914	8.829722735	8.710806434	1.535472695	60	female	stage ii	0	1004
TCGA-AA-3841-01A	8.413627929	4.95419631	7.894817763	6.569855608	8.361943774	8.573647187	6.459431619	10.23601419	8.622051819	10.32080055	8.209453366	9.152284842	2.560785691	66	male	stage ii	0	1124
TCGA-AZ-4684-01A	9.918863237	7.330916878	11.86341196	6.906890596	9.861086906	9.554588852	10.27612441	12.6617781	9.74819285	12.59058705	10.93663794	10.1382718	2.490948494	49	male	stage iv	0	1977
TCGA-CM-6679-01A	10.45224124	10.10852446	10.09341756	9.451211112	12.70628016	12.43462823	10.6617781	12.99010396	12.03617361	13.80886365	11.40087944	11.32136443	2.343674033	58	male	stage ii	0	306
TCGA-A6-6649-01A	11.4918531	10.33427329	11.03101191	10.02236781	12.74986943	12.20028561	10.9708249	12.30063855	12.31599862	14.51101135	11.169925	12.38828642	2.779134694	66	male	stage iii	0	735
TCGA-G4-6297-01A	10.25502857	9.479780264	11.69653291	9.184875343	13.20151134	11.70217269	10.34318572	12.74357219	11.85018684	13.46786024	11.00982862	11.35259523	2.457480922	55	female	stage iv	0	2506
TCGA-A6-5656-01B	9.082149041	9.987264012	9.20457114	9.857980995	11.32923574	10.76404222	11.06069593	11.43097517	10.62205182	12.04131692	10.85642553	8.64385619	0.88858653	74	male	stage i	0	1001
TCGA-A6-5659-11A	8.854868383	9.057991723	10.94909716	8.055282436	10.41256985	10.79360331	10.07547915	10.32305476	10.93884446	12.42101286	10.10852446	10.76570049	2.248079021	82	male	stage i	0	926
TCGA-DM-A0X9-01A	11.34374092	10.42101286	10.15355203	9.900866808	12.76487159	12.60269887	11.52747701	12.88073144	12.56843119	15.21837403	11.04712391	12.10852446	2.468255817	71	female	stage ii	0	3641
TCGA-AA-3553-01A	9.324180547	8.727920455	10.27029533	8.06608919	10.46658634	10.57742883	8.839203788	12.10754403	10.28771238	12.84058125	10.86263736	10.5849625	2.539492166	61	female	stage i	0	730
TCGA-DM-A0XD-01A	11.26209485	9.820178962	11.74188827	9.850186838	11.45481335	11.8494051	10.75572215	12.41283444	12.21280033	14.66400276	10.17367714	11.46147945	2.384403228	65	male	stage ii	1	743
TCGA-AA-3511-01A	10.39660478	9.375039431	11.6926155	9.278449458	12.69457554	11.60408986	11.03548645	12.29088282	12.15355203	13.75123021	10.86418614	11.51076417	2.322628756	64	male	stage ii	0	212
TCGA-A6-A56B-01A	9.154818109	8.169925001	10.666224	7.839203788	11.57412044	10.51175265	9.419960178	11.53430288	10.17866485	12.63730412	9.370687407	10.18858885	2.163164839	57	male	stage iii	1	1711
TCGA-A6-5667-01A	10.39339046	9.513727596	11.79766153	9.607330314	12.33035672	11.7026056	10.64745843	13.29533847	11.57837269	14.16529959	11.12928302	11.90086681	2.636389254	40	female	stage iii	0	887
TCGA-CM-5868-01A	10.66088727	9.980139578	11.00702727	9.93516505	12.46429047	12.35617683	11.15038197	13.01244995	12.51939054	14.57990515	9.99929539	11.91101741	2.48631239	59	female	stage iv	0	518
TCGA-AA-3866-01A	8.971543554	8.665335917	10.91960824	8.098032083	10.62935662	10.52845411	8.266786541	11.51766939	10.65821148	12.8837888	10.03617361	10.67771964	2.762200227	78	female	stage i	0	518
TCGA-AA-A017-01A	9.060695932	8.727920455	10.48582931	8.475733431	10.84313591	10.63390341	8.82336724	11.98299357	10.10328781	11.62433855	9.328674927	10.77148947	2.637172791	57	female	stage ii	0	457
TCGA-DM-A1D8-01A	9.9506565	9.231667989	10.83526099	8.731667989	10.83526099	11.83526099	12.3506565	9.9506565	11.83526099	13.83526099	9.731667989	11.83526099	2.375815014	50	female	stage ii	1	383
TCGA-CM-6170-01A	10.05799172	9.670656249	9.4860808	9.525520809	12.77066389	11.99823782	11.34207467	12.76983784	11.45840661	14.06035818	11.8482317	11.30035256	2.123383368	73	female	stage i	0	457
TCGA-A6-2684-11A	9.766528909	9.784634846	9.76321237	8.86727874	10.7903485	11.45429929	10.00842862	11.08480839	11.53040634	13.47281774	10.8917837	11.92369888	2.844856728	75	female	stage i	0	1127
TCGA-DM-A28E-01A	10.26912668	9.911391988	10.04336911	9.87036472	12.71467483	12.0409746	10.83289001	13.15939835	12.31882522	14.13298162	10.33203655	11.04780555	2.154800981	72	female	stage ii	0	3648
TCGA-AA-3994-01A	9.016808288	8.370687407	10.57459353	7.285402219	9.896332404	10.02236781	9.027905997	10.46250227	10.66799854	13.10246786	9.310612782	10.77643303	2.576542218	69	male	stage iii	0	822
TCGA-AA-3877-01A	8.864186145	8.912889336	10.92035286	8.276124405	9.831307244	10.20823436	9.845490051	10.72536626	10.69435789	12.83071326	10.70390357	11.24317398	2.556558807	83	female	stage i	0	943
TCGA-WS-AB45-01A	10.20701432	9.796039609	10.06541613	9.741466986	12.25384748	11.59618976	11.23780747	11.48179943	11.65463603	13.85885521	11.6926155	12.10328781	2.554999162	52	female	stage ii	0	2130
TCGA-AA-A00L-01A	8.836050355	8.422064766	10.13185696	8.353146825	10.80896417	10.47065887	9.339850003	11.11504365	10.37068741	12.04473563	9.025139562	9.712527	1.951037424	66	male	stage ii	0	1157
TCGA-CM-5864-01A	10.59058705	9.438791853	9.67154107	8.592457037	11.51274046	11.44397954	9.820178962	11.49285462	11.41415668	14.26488238	10.76487159	10.66711154	2.277779036	60	male	stage i	0	457
TCGA-CA-5254-01A	11.22219114	10.45121111	11.59944798	9.392317423	12.40087944	12.36959735	11.18982456	12.49160261	11.91101741	15.14286491	11.00211178	11.83011903	2.433899957	42	female	stage ii	0	386
TCGA-D5-6898-01A	10.78871833	10.00140819	9.72834571	10.23720996	12.62890115	12.0344551	10.9076418	13.25340433	12.07012094	14.22354925	10.91214086	11.72877085	2.470519201	51	female	stage i	0	229
TCGA-AA-3511-11A	10.32418055	10.09407769	11.69696753	9.299208018	12.04984855	11.97477307	10.85252951	11.18239435	11.63979289	14.07998471	10.63753055	12.04882741	2.646744448	64	male	stage ii	0	212
TCGA-AZ-4682-01B	10.49585503	9.562242424	11.56224242	9.663558104	11.49735289	11.54254826	10.07414146	12.63276805	11.47623991	14.89130905	9.34762137	11.47116713	2.599456276	61	male	stage iv	1	680
TCGA-A6-5667-11A	10.203348	9.861086906	11.74188827	8.903881846	11.64024494	11.59385794	10.44397954	11.33873638	11.64970527	13.44527356	10.33315535	12.13474717	2.815506116	40	female	stage iii	0	887
TCGA-AA-3696-01A	6.409390936	6.129283017	11.87651695	5.807354922	8.73809226	8.243173983	10.857981	12.13955135	8.209453366	10.46454575	10.64385619	8.055282436	3.892102267	75	female	stage iv	1	153
TCGA-DM-A280-01A	9.62388149	9.733015322	11.30492167	9.044394119	11.06069593	11.03273453	8.915879379	11.31684718	11.7984718	14.22287036	9.625708843	11.93184554	3.185906337	70	female	stage ii	1	236
TCGA-AA-3660-11A	9.419960178	9.348728154	11.6411486	8.164906927	10.23122118	10.91587938	9.569855608	10.52649924	11.26737193	13.21492619	9.560332834	11.27670602	2.658260175	51	female	stage ii	0	2375
TCGA-AA-A00O-01A	8.8008999	8.912889336	10.82575383	8.13442632	10.76570049	11.0202855	8.73470962	12.11015702	10.74903138	11.80372753	9.5980525	10.00982862	2.28559836	83	female	stage iii	0	822
TCGA-D5-6531-01A	10.25029842	9.805743872	11.62342429	9.54689446	12.28598011	11.51076417	10.05528244	12.12734954	11.93737382	14.07455962	10.19475685	11.89102419	2.814149245	75	male	stage ii	0	540
TCGA-CK-4948-01B	11.46096776	10.11113567	11.16647695	9.761551232	12.39820926	12.03686045	10.59245704	12.74798314	12.51643873	14.79958519	11.07146236	11.95237725	2.678980505	45	female	stage iii	0	4502
TCGA-DM-A1HA-01A	11.31288296	10.96361862	11.26414934	9.426264755	13.18688801	12.57341051	10.14847658	11.84077792	12.7638348	14.95619463	10.61562964	11.48431942	2.583070787	82	male	stage iii	0	2600
TCGA-CM-6674-01A	9.807354922	9.567956075	11.63026713	8.784634846	11.32361776	11.45275603	10.43879185	11.31514956	11.74441341	14.27058734	10.31741261	11.84470576	2.672812716	39	male	stage ii	0	394
TCGA-F4-6809-01A	10.40832974	10.00842862	11.90501086	9.497851837	12.18549492	12.09934781	10.64925618	12.36139553	11.93221475	13.92935089	9.91886324	11.74986943	2.560714614	52	female	stage iv	1	403
TCGA-CM-4748-01A	4.95419631	4.700439718	6.584962501	4.700439718	7.06608919	6.375039431	9.700439718	10.49984589	6.988684687	9.17990909	5.781359714	6.714245518	1.890439313	53	male	stage iii	0	792
TCGA-AA-3858-01A	9.319672121	8.266786541	10.41045135	7.900866808	10.29462075	10.09275714	8.344295908	11.67375074	10.84862294	12.84018782	10.5137276	10.34540525	2.572968421	67	male	stage i	0	945
TCGA-A6-6780-01B	9.233619677	10.20457114	11.67065625	10.24317398	10.88569637	10.7903485	10.61010206	10.15608308	10.92777796	13.18688801	9.896332404	10.60269887	2.002082489	74	male	stage ii	0	612
TCGA-AA-3662-01A	11.30720081	9.226412193	11.26620091	9.436711542	12.19290922	11.41256985	10.20212382	11.73428623	11.97835296	14.36112133	9.10459875	11.39392668	2.521553554	80	female	stage iv	0	184
TCGA-AM-5820-01A	10.90839262	10.51175265	11.96866679	9.290018847	12.10558118	12.03307881	11.20273604	12.70347105	12.62616532	14.88464752	9.948367232	11.54882191	2.289974092	59	female	stage iv	0	14
TCGA-AA-A02K-01A	10.39553414	10.22520744	11.9854862	10.29347165	11.54303182	11.84117119	10.88722062	12.41547771	11.67551604	14.14162821	9.32530546	11.35369821	2.290222137	50	male	stage iv	1	426
TCGA-AA-3518-11A	9.335390355	10.16490693	11.64024494	9	11.3392933	11.48984796	10.36084708	11.26678654	11.64970527	13.32347703	10.48582931	12.03926179	2.793645016	81	female	stage ii	0	31
TCGA-G4-6310-01A	9.562242424	9.121533517	11.30320995	8.682994584	11.90312868	11.11958962	9.4325419	12.28944258	11.197831	13.24347154	10.45532722	11.31061278	2.717482947	69	male	stage iii	0	1935
TCGA-AD-6889-01A	10.71166697	9.544964433	10.14815877	9.317412614	10.72706956	11.37449615	10.08480839	11.50581155	11.8008999	14.18340277	9.804131021	12.33287573	3.024859973	76	male	stage ii	1	2532
TCGA-AA-A01R-01A	9.958552715	7.864186145	10.38154295	8.566054038	8.918863237	10.18982456	8.447083226	10.67860014	10.36084708	12.63617144	8.665335917	11.16113188	2.94708189	47	male	stage iii	0	1065
TCGA-AA-3975-01A	9.46760555	8.082149041	10.15481811	7.6794801	10.74315139	10.12670447	8.539158811	11.26268214	10.35204343	11.51766939	10.42626476	11.11309098	2.894781178	80	male	stage i	0	1036
TCGA-A6-2675-11A	9.874981348	9.791162889	11.20273604	8.348728154	12.05663772	11.45532722	10.25738784	10.98013958	11.17180229	13.25458578	10.82177398	12.07347215	2.842576419	78	male	stage ii	0	1321
TCGA-AD-6964-01A	9.957078516	8.242240158	10.83990494	8.242240158	10.83990494	11.83526099	12.25707852	9.957078516	11.83526099	13.83526099	9.742240158	11.83526099	2.688225791	58	male	stage iv	1	331
TCGA-AA-3562-01A	9.221587121	7.994353437	10.99647349	7.54689446	10.45532722	10.10590851	8.447083226	11.51471405	10.77066389	12.30606169	9.335390355	10.57837269	2.65716333	82	male	stage iii	0	608
TCGA-AZ-4616-01A	10.77725532	8.361943774	11.66311331	9.451211112	11.41151099	11.34318572	10.59712143	11.91811785	11.6411486	14.99391137	9.52747701	12.10623576	2.754085291	82	female	stage iv	1	156
TCGA-D5-6931-01A	10.78871833	9.905387005	11.62479546	9.364134655	12.18920683	11.62616532	10.44811631	11.49735289	11.19721669	14.4911015	10.32979634	11.67815996	2.587081234	77	male	stage iii	0	365
TCGA-D5-6924-01A	10.10590851	8.891783703	11.03548645	8.73809226	11.86689253	11.45224124	10.15608308	11.63481105	10.8008999	13.24034415	10.18363538	10.63481105	2.15810018	68	male	stage ii	0	435
TCGA-AA-3860-01A	9.09011242	8.022367813	9.894817763	7.714245518	10.027906	9.97441459	9.405141463	11.19905882	10.10459875	12.56890615	9.902375114	11.08414401	2.613268004	53	female	stage iii	0	945
TCGA-A6-5665-01B	10.08746284	9.197216693	10.76321237	10.10721708	11.80009099	11.16804527	10.30606169	10.3553511	11.14465824	12.93626986	10.30035256	11.11113567	2.348807409	84	female	stage ii	0	671
TCGA-QG-A5YW-01A	11.43514934	9.675957033	11.23451809	9.269126679	12.07881795	11.85291959	11.16616308	12.26033152	12.027906	14.5829652	10.53527538	11.67286728	2.362966709	55	female	stage iii	0	896
TCGA-D5-6540-01A	10.70043972	9.754887502	9.10328781	9.52160044	11.66533592	11.74273048	10.50183718	11.53089398	11.68474862	14.30492167	10.28655776	12.35562639	2.907545776	66	male	stage i	0	491
TCGA-CA-6718-01A	10.96650545	10.13185696	10.31882522	10.36741475	12.59198977	12.26062556	10.51175265	11.88302507	12.30577677	14.90900237	11.24019505	12.37639675	2.914820457	46	male	stage ii	1	306
TCGA-A6-2685-11A	10.29691621	10.22641219	11.75154406	9.417852515	11.66711154	11.93921188	10.97226185	11.56985561	12.05697634	13.94058889	10.48784003	12.11991379	2.645177989	48	female	stage ii	0	1133
TCGA-A6-2683-11A	10.05256805	10.46250227	11.20975796	9.477758266	11.77355135	12.02167404	10.93957921	11.44553222	12.12185725	14.16089561	9.84392105	12.33678548	2.763151072	57	female	stage iv	1	504
TCGA-G4-6323-01A	10.30947635	9.810571635	9.41574177	8.804131021	11.23242093	11.64295422	10.37395266	11.44553222	11.67771964	13.86186234	10.12928302	11.31628153	2.429925055	50	male	stage i	0	419
TCGA-AA-3986-01A	9.586839788	9.108524457	10.66799854	8.204571144	10.61562964	10.62570884	8.897845456	11.3459596	10.87958325	12.67131991	10.69522829	11.02306125	2.739355167	73	male	stage i	0	580
TCGA-AA-3520-01A	9.092757141	8.668884984	10.85642553	8.044394119	10.66977089	10.52943055	9.044394119	10.69957245	11.06002035	12.80413102	9.721099189	10.3553511	2.361971188	86	female	stage ii	0	731
TCGA-A6-5662-01A	10.1959873	10.19844504	11.18611424	8.640244936	13.11699368	12.29634268	10.29576893	12.9432474	11.62935662	13.92999806	9.84077792	11.59618976	2.593293176	46	male	stage iv	0	718
TCGA-AA-3831-01A	10.00140819	8.820178962	10.78463485	8.209453366	9.995767151	10.45429929	9.583082768	10.69348696	10.96289601	12.84097457	9.972979786	11.05460432	2.54368624	66	male	stage ii	0	547
TCGA-AA-A02H-01A	7.554588852	7.266786541	11.46760555	6.475733431	9.517669388	9.139551352	11.81378119	10.09011242	8.73809226	10.61378946	10.83289001	9.271463028	2.202327002	74	female	stage iv	1	61
TCGA-CM-6676-01A	10.63571812	9.824958741	9.4419067	9.348728154	12.26707927	11.89784546	10.87113518	12.77478706	11.46862404	13.85155386	10.53818893	11.46913302	2.352611687	82	male	stage i	0	337
TCGA-AD-6899-01A	11.34817487	9.816983623	11.80251637	9.505811554	13.12476754	12.28742381	11.17804233	12.25679839	11.82217246	14.52924752	11.19229281	12.18456545	2.613868762	84	male	stage iii	1	176
TCGA-AA-3685-01A	10.40514146	9.189824559	10.21644274	8.957102042	11.04439412	10.95201316	10.02928723	12.10263189	11.59851781	14.71681946	9.746514321	11.18920683	2.473018311	69	male	stage ii	0	1127
TCGA-AD-6548-01A	11.08281434	9.903881846	9.92592526	9.945443836	12.03411115	12.04678297	10.85252951	12.26091953	12.14911199	14.67711399	10.49485558	11.55985504	2.403484165	81	female	stage i	0	650
TCGA-AA-3548-01A	9.301496195	7.64385619	10.35645197	7.312882955	8.447083226	9.779719355	8.055282436	10.61470984	10.36413466	12.26971112	9.355351096	10.31854281	2.648750724	71	female	stage iii	0	1034
TCGA-A6-6141-01A	10.16741815	9.705632387	11.37177664	8.710806434	10.99223026	11.42574042	10.07280253	11.09803208	11.75988818	13.67980995	9.829722735	11.62707784	2.67743374	31	male	stage ii	0	255
TCGA-F4-6461-01A	10.27612441	9.698704667	11.59385794	9.157346935	11.10394343	11.87075	10.2911707	11.25915477	12.00457162	14.00386923	10.44708323	11.58308277	2.588190865	41	female	stage iii	1	338
TCGA-F4-6854-01A	10.21067134	10.16364968	10.3858624	9.881113961	12.42600261	12.19044202	11.24495839	13.04165915	12.17305246	14.20800568	11.30549179	12.34568245	2.673383074	77	female	stage ii	0	16
TCGA-F4-6856-01A	9.881113961	9.422064766	9.23900176	8.876516947	11.43462823	11.24733418	9.552669098	10.90463462	11.57317378	13.70520038	10.61470984	11.51865316	2.783928337	45	male	stage i	0	1074
TCGA-AY-A54L-01A	11.19167615	9.917372079	9.32051852	9.350939182	11.73766986	11.84431346	11.00632608	12.38532318	12.19229281	14.50345309	10.63662462	11.77107674	2.461126925	74	female	stage i	0	525
TCGA-AA-3538-01A	9.74819285	8.011227255	10.98085361	8.689997971	10.76321237	11.07012094	8.714245518	12.19075065	10.96506276	12.70649602	10.07948478	11.29634268	2.931942121	54	female	stage i	0	791
TCGA-AA-3842-01A	8.257387843	8.154818109	10.29232163	7.531381461	9.914385132	9.622051819	8.625708843	10.65999589	10.28077077	12.39767463	9.357552005	10.17617315	2.401974861	51	male	stage iii	0	1126
TCGA-AZ-4308-01A	8.861086906	6.339850003	9.348728154	5.754887502	8.897845456	9.233619677	9.820178962	11.06944977	9.605479518	11.34928123	8.247927513	9.759888183	2.751791557	47	female	stage iii	0	3324
TCGA-AA-3509-01A	10.05120894	9.383704292	10.06069593	7.74819285	11.72238064	11.07012094	9.276124405	11.50928017	10.60825482	13.13024878	9.6794801	9.961449694	2.094530851	54	female	stage ii	0	1915
TCGA-AA-3680-01A	9.129283017	8.87958325	11.56414949	8.022367813	10.26795708	10.56033283	9.164906927	10.26091953	10.65105169	12.25325658	9.09011242	10.6329952	2.462924993	67	female	stage iv	1	335
TCGA-AZ-6605-11A	9.73470962	10.05663772	11.15165083	7.982993575	12.40407714	11.60269887	9.746514321	10.5137276	10.91811785	13.18456545	10.57080444	12.29777606	3.111744908	77	male	stage iii	1	159
TCGA-A6-5656-01A	10.37558251	9.956376157	9.5526691	10.75780667	11.8793918	11.45069577	11.08746284	12.68682877	11.96596461	13.01166405	10.34540525	10.49984589	1.803671977	74	male	stage i	0	1001
TCGA-CM-6680-01A	10.1711768	10.05934446	11.06743436	9.442943496	11.86186234	12.17586138	10.89254282	11.5028318	11.43306377	14.2294948	10.81858218	11.95237725	2.586419076	78	female	stage iii	0	366
TCGA-A6-6650-01B	10.03066714	9.93516505	11.8864587	11.05799172	12.27699674	11.15608308	11.48381578	11.71209705	11.61562964	12.66954946	10.21674586	10.22761594	1.545984485	69	female	stage ii	0	627
TCGA-A6-6140-01A	9.926295995	9.792790294	11.63979289	9.658211483	12.357552	11.91513245	10.08081753	13.34775976	11.16113188	13.44138803	10.74819285	11.39124359	2.557635649	62	male	stage ii	0	734
TCGA-AA-A024-01A	8.357552005	8.257387843	9.77148947	6.906890596	9.659995892	9.751544059	8.603626345	10.01959073	10.2227949	11.92407019	8.764871591	10.64024494	2.639658626	81	male	stage ii	1	1188
TCGA-A6-2682-01A	8.682994584	6.977279923	11.83447105	7	8.531381461	9.113742166	10.09803208	12.84549005	8.77478706	11.84156435	10.29001885	9.477758266	2.525730159	70	male	stage iv	1	424
TCGA-CM-6675-01A	10.71166697	10.00982862	11.25502857	9.97441459	11.05799172	12.03032228	11.02097994	11.5980525	11.669328	14.28207487	9.78953364	11.57884439	2.360972714	35	male	stage iv	0	397
TCGA-DM-A1D7-01A	11.40832974	9.941047606	10.40487546	9.62935662	12.15006458	12.30121037	10.91811785	12.47623991	12.38289417	14.74693414	10.41256985	11.78217919	2.493858135	82	male	stage ii	1	405
TCGA-F4-6460-01A	10.6794801	9.283088353	11.6794801	8.696967526	12.57601187	11.39553414	9.733015322	12.2632692	11.94873224	13.67496462	10.67154107	12.02548566	2.980446132	51	female	stage iii	1	972
TCGA-AA-3655-01A	10.93590168	9.804131021	10.92629599	9.642051693	11.43671154	11.51865316	9.782998209	11.65239686	11.90501086	14.31953101	10.58214198	11.44656641	2.677020699	68	male	stage ii	0	1856
TCGA-CM-6169-01A	8.962896005	9.11113567	10.82336724	8.417852515	11.37612539	10.84470576	9.513727596	11.36905201	10.84077792	12.78463485	9.736401931	9.893301531	1.987338944	67	male	stage ii	0	396
TCGA-AA-3952-01A	9.927777962	7.845490051	10.47573343	7.845490051	9.768184325	9.779719355	8.326429487	11.30378075	10.14593215	12.93755773	9.693486957	10.98299357	2.895674979	68	male	stage iii	1	61
TCGA-A6-5666-01A	10.56890615	9.843921051	11.78708632	8.903881846	12.01052811	11.85369942	10.91737208	12.02236781	12.11731843	14.73025784	10.37503943	10.56224242	1.887178286	78	male	stage ii	0	995
TCGA-T9-A92H-01A	10.30606169	9.631177056	11.77643303	9.77148947	12.41362793	11.60130653	11.20884399	12.34679072	11.79482197	14.01585058	11.13891172	11.25797706	2.143396848	82	male	stage ii	0	362
TCGA-A6-5665-01A	10.93810933	10.06877828	10.11471839	9.493855449	10.89026428	12.08945048	10.59991284	11.84901407	12.42914517	14.51828432	10.34540525	12.07514484	2.737756769	84	female	stage ii	0	671
TCGA-NH-A8F7-06A	10.57270023	9.627533884	10.01471793	9.816983623	12.6163191	11.74525414	11.2911707	12.81378119	12.15101654	13.7937049	11.39499851	11.40407714	2.190686935	53	female	stage ii	0	543
TCGA-AA-3846-01A	9.407267764	8.535275377	11.14656868	8.17990909	10.81698362	10.33315535	9.787902559	11.13635034	10.56795608	12.51249357	10.00842862	10.74819285	2.328072065	74	female	stage ii	0	518
TCGA-CK-4950-01A	10.04984855	10.25029842	11.00912879	9.73470962	11.5703301	11.79279029	11.00140819	12.42809841	12.33539035	14.77823117	10.61562964	12.44320258	2.797021681	68	female	stage iii	0	2599
TCGA-F4-6570-01A	10.73386272	9.893301531	11.67904019	8.991521846	11.94544384	11.78708632	10.51766939	11.79928162	11.84117119	14.27692406	10.40514146	12.19414124	2.822324617	78	female	stage ii	1	188
TCGA-AZ-6600-01A	10.72280753	9.647458426	11.00702727	9.451211112	12.36632221	11.71767642	10.52356196	12.21401549	11.95782756	14.45757326	9.67419227	11.7368247	2.592995323	64	male	stage iv	1	368
TCGA-AA-A00J-01A	9.665335917	9.204571144	10.56795608	8.06608919	10.38046107	10.84784036	9.027905997	10.82892983	10.73978061	12.89879031	9.710806434	11.19352536	2.784042691	80	male	stage iii	0	549
TCGA-AA-3667-01A	8.257387843	5.700439718	8.710806434	6.209453366	8.519636253	8.836050355	6.658211483	10.81858218	8.417852515	10.41468524	7.876516947	8.741466986	2.295093095	36	female	stage i	0	426
TCGA-AA-3522-11A	10.44708323	10.58777752	10.18673329	9.632995197	11.86031105	12.19105921	11.19721669	11.65418847	12.1842555	13.93746578	10.75154406	12.37802385	2.704198613	67	male	stage ii	0	1127
TCGA-A6-5661-01A	10.10066234	9.126704473	11.13506795	9.417852515	10.39767463	11.04712391	9.887220615	10.67154107	11.35369821	13.75780667	9.558420713	11.50034397	2.671627263	80	female	stage ii	0	1020
TCGA-AA-3554-01A	9.30833903	8.405141463	10.36084708	8.06608919	9.245552706	10.01959073	9.422064766	10.4604559	10.57742883	12.472437	9.184875343	11.23720996	2.684197236	62	female	stage ii	0	546
TCGA-AZ-6606-01A	10.8963324	9.933690655	11.72579227	9.569855608	13.52674374	12.20089861	10.87574935	12.46224663	12.2227949	14.85121222	9.3858624	11.90350531	2.567285577	81	male	stage iv	1	357
TCGA-D5-6922-01A	11.2485206	10.27612441	11.25236977	10.53915881	11.62433855	12.32277318	10.38154295	13.02271457	12.05222839	14.3924516	11.32923574	12.31628153	2.925076731	76	male	stage iii	0	308
TCGA-A6-6137-01A	10.41045135	10.10066234	11.09209641	9.658211483	12.22550872	11.95710204	10.65105169	12.25384748	11.70649602	13.82843404	10.58777752	11.52747701	2.449522139	55	male	stage iii	0	824
TCGA-A6-2672-01A	9.677719642	8.693486957	10.66444728	8.463524373	10.60362634	10.169925	9.164906927	10.6329952	10.58214198	12.91120471	9.392317423	10.83130724	2.561583824	82	female	stage iii	0	1419
TCGA-AA-3495-01A	9.583082768	8.483815777	10.82336724	7.247927513	9.781359714	10.08878824	9.129283017	11.02928723	10.54592977	12.34928123	10.19721669	9.792790294	2.055917209	79	male	stage i	0	1127
TCGA-A6-6650-01A	10.37612539	10.27321281	10.15418521	11.06844242	12.92109709	11.83110928	11.53308634	12.61735267	12.29059489	13.67915018	10.52012755	11.61907365	2.223027317	69	female	stage ii	0	627
TCGA-D5-7000-01A	11.26268214	10.13185696	9.73428623	9.457380879	12.3143	11.95528665	11.11504365	12.10361566	12.16176174	14.31960156	10.65642486	12.03891899	2.560842619	79	female	stage i	0	312
TCGA-A6-2678-01A	9.2644426	9.493855449	10.49285462	8.791162889	10.90538701	10.9893945	10.24555271	11.33985	11.64160022	13.0127991	10.20457114	10.44397954	2.03556596	43	female	stage iii	0	1286
TCGA-F4-6704-11A	10.81297947	10.18115226	11.15196787	9.187352073	12.34955769	12.19997901	11.21613956	11.49635449	11.90275194	14.36358725	11.25679839	12.33594857	2.677429703	60	male	stage iii	0	47
TCGA-AA-3976-01A	7.882643049	7.400879436	9.632995197	7.312882955	9.409390936	9.396604781	8.262094845	10.32979634	9.620219826	12.04371086	8.409390936	9.306061689	2.081257289	70	male	stage iii	0	791
TCGA-AA-3811-01A	9.665335917	7.960001932	10.69435789	7.965784285	10.23122118	10.40726776	9.379378367	10.98013958	10.27844946	12.60432156	9.562242424	10.87958325	2.519447102	84	female	stage iii	1	306
TCGA-AA-A01V-01A	9.900866808	8.124121312	10.16113188	8.118941073	9.792790294	10.12928302	9.033423002	10.6926155	10.73386272	12.32586758	10.28077077	10.93590168	2.654175019	59	male	stage i	0	31
TCGA-A6-2674-01B	9.887220615	8.864186145	11.77396337	9.861086906	11.4767462	10.25029842	10.35424938	12.51766939	10.24198315	12.75363462	9.859534786	9.278449458	3.422195543	71	male	stage iv	1	1331
TCGA-AA-3819-01A	9.505811554	9.174925683	10.97154355	8.139551352	10.28308835	10.91438513	9.766528909	11.76983784	10.59618976	12.79543092	9.864186145	10.86805085	2.394293269	41	female	stage ii	0	761
TCGA-CM-6172-01A	9.810571635	9.513727596	11.5526691	9.197216693	12.49959678	11.7968508	11	12.23989682	11.28019079	13.65631313	11.35093918	11.30720081	2.232303222	70	female	stage iii	0	335
TCGA-AA-A02Y-01A	10.15734694	9.721099189	9.55314928	9.116343961	11.50531536	11.41890673	9.927777962	12.34955769	12.2182605	14.37123213	10.12541347	12.00807841	2.911711632	73	male	stage i	0	1216
TCGA-AZ-6603-01A	9.95743865	9.235800656	10.83537212	9.235800656	9.23537212	11.83526099	12.25743865	9.95743865	11.83526099	13.83526099	9.735800656	11.83526099	2.418821663	77	female	stage iii	1	899
TCGA-NH-A8F8-01A	9.938109326	8.87036472	11.34318572	9.044394119	12.09374766	11.07481046	10.39446269	12.44630793	11.23601419	13.17773097	9.2911707	11.49535539	2.512686712	79	male	stage iv	1	511
TCGA-G4-6626-01A	11.34207467	10.65105169	11.87498135	9.535275377	11.77190208	11.80936621	11.16427844	12.90407008	11.75697323	14.6022349	10.62479546	11.83920379	2.446299259	90	male	stage ii	1	1
TCGA-AA-3875-01A	9.269126679	8.721099189	10.36303963	8.257387843	9.172427509	10.12153352	9.539158811	11.1959873	10.44604941	12.29232163	8.861086906	10.14847658	2.106442463	78	female	stage i	0	549
TCGA-G4-6306-01A	9.952418972	9.232122562	10.83233437	9.232122562	10.83233437	11.83526099	9.952418972	9.952418972	11.83526099	13.83526099	9.232122562	11.83526099	2.288064138	71	male	stage i	0	1359
TCGA-G4-6320-01A	9.893301531	9.640244936	11.62844554	8.982993575	11.36468186	11.55842071	10.2179577	11.15228484	11.60547952	13.92462696	9.54303182	11.61608931	2.627193927	73	male	stage iii	0	804
TCGA-CK-6748-01A	9.592457037	9.882643049	11.99788513	8.577428828	13.37313704	12.08679969	10.54206454	12.23840474	11.78994113	14.04319821	9.73597904	11.61608931	2.527223204	45	female	stage iv	0	61
TCGA-AA-3864-01A	9.700439718	9.164906927	11.12541347	8.6794801	9.385862401	10.65284497	10.28424575	11.08281434	11.42678889	13.33915409	9.398743692	11.32699117	2.462923112	71	male	stage ii	0	1612
TCGA-A6-6142-01A	9.290018847	8.791162889	11.60037755	8.303780748	12.22520744	11.23062093	10.99717948	12.03686045	11.2467406	13.06474276	9.32192809	11.99258434	3.191046451	56	female	stage iv	0	763
TCGA-AA-A01Q-01A	9.108524457	9.041659152	10.41996018	7.8008999	9.422064766	10.37503943	8.948367232	10.3858624	10.56795608	12.05392588	9.152284842	10.72024426	2.573122428	48	female	stage ii	0	31
TCGA-CA-5796-01A	9.154818109	9.517669388	11.22219114	8.46760555	11.26268214	11.26561505	10.37503943	11.25738784	11.67286728	13.25296104	9.663558104	11.34485068	2.44380279	52	female	stage ii	0	377
TCGA-A6-2676-01A	9.601770788	8.400879436	11.09671515	7.658211483	10.00422047	10.11374217	9.698704667	10.37829486	10.21431912	13.02306125	9.147204925	11.15924065	2.560078508	75	female	stage ii	1	1305
TCGA-A6-A567-01A	9.224001674	8.339850003	11.90011206	8.038918989	11.47065887	10.40301202	9.821773982	12.93295289	10.96434087	12.85856386	9.73978061	9.636624621	3.764627126	56	male	stage iv	1	1881
TCGA-AA-3713-01A	11.32586758	10.18115226	11.19136771	10.5849625	11.76279726	12.20181762	10.90086681	11.83407595	12.13153547	14.41303285	9.25148241	12.02202097	2.618498799	68	male	stage iv	0	579
TCGA-A6-6648-01A	11.67375074	10.99293834	13.03066714	10.87267488	13.42953751	12.91849059	11.79968636	14.11414901	12.60385812	15.13249973	9.57175264	12.43384621	2.546138131	56	male	stage iv	0	766
TCGA-A6-A565-01A	11.24376903	10.28193003	11.38289417	9.74819285	12.33119688	12.42153891	11.56605404	11.95637616	12.16333519	14.21863891	10.73978061	12.15450169	2.479230082	34	female	stage iii	1	494
TCGA-F4-6855-01A	10.25384748	9.238404739	11.35259523	8.417852515	12.19752388	11.53040634	10.05663772	11.23302043	11.06069593	13.89434411	10.41045135	11.18177344	2.460883997	70	female	stage ii	0	1442
TCGA-DM-A1D4-01A	11.30149619	10.25856603	11.97405602	9.607330314	12.36604895	12.22068062	9.84862294	12.43488881	11.6379833	14.66405834	10.29920802	11.36959735	2.618487197	80	male	stage ii	1	2821
TCGA-A6-2675-01A	10.24198315	9.712527	11.51668495	9.011227255	11.77971936	11.32586758	10.26912668	11.89822347	11.62021983	13.5222137	10.54689446	11.26912668	2.438799415	78	male	stage ii	0	1321
TCGA-CM-5861-01A	9.238404739	9.319672121	11.15038197	8.164906927	10.97871046	10.83920379	10.44604941	11.08414401	11.36029843	13.78483929	10.08214904	11.60640521	2.552021291	63	female	stage ii	0	457
TCGA-DM-A1HB-01A	10.61562964	10.05256805	11.29462075	9.652844973	11.79928162	12.24733418	10.60640521	12.05460432	12.36522885	14.85846673	10.35314683	12.85038221	3.121429285	75	male	stage iii	0	4126
TCGA-AY-A8YK-01A	10.37937837	9.840777924	11.20212382	9.383704292	12.31174832	11.72962074	10.36084708	12.58308277	11.55794229	13.41177578	9.59618976	11.46709603	2.508996613	44	male	stage iv	0	573
TCGA-DM-A1D9-01A	11.44138803	9.918863237	10.51422091	10.48984796	12.27583351	12.56866869	10.21310422	12.28135051	13.05341684	15.12976598	11.03548645	11.73597904	2.688335272	67	female	stage ii	0	4270
TCGA-AA-3666-01A	9.2644426	7.768184325	10.67683861	7.832890014	10.56224242	9.951284715	8.577428828	11.08480839	11.01192607	12.74462364	9.339850003	10.28077077	2.4689034	68	male	stage iii	1	61
TCGA-AZ-4313-01A	8.965784285	7.348728154	9.924812504	6.658211483	8.483815777	8.962896005	7.366322214	9.661778098	9.63481105	12.07781712	8.233619677	10.22520744	2.814826752	51	female	stage i	0	2310
TCGA-AA-3520-11A	10.15608308	10.5980525	10.15069929	9.586839788	11.942881	12.09374766	11.08679969	11.58543205	12.16302064	14.09399519	10.77807713	12.33873638	2.718711488	86	female	stage ii	0	731
TCGA-A6-6652-01A	9.888743249	9.62388149	11.60408986	9.539158811	12.80069771	11.96506276	10.54206454	12.54061241	11.99223026	13.80524005	9.6617781	10.52552081	3.984673119	59	male	stage iv	1	751
TCGA-AA-3655-11A	9.86727874	10.0768156	10.027906	8.714245518	10.84549005	11.33483193	10.06339508	11.07280253	11.66044165	13.98299357	10.50183718	12.15291858	2.941937502	68	male	stage ii	0	1856
TCGA-AY-4070-01A	10.06204614	8.317412614	9.73809226	7.199672345	10.33203655	10.1711768	8.366322214	11.57506646	10.14593215	12.24376903	9.505811554	10.55554777	2.670718821	50	female	stage iii	1	496
TCGA-AA-A02W-01A	10.23122118	9.22881869	9.07948478	8.392317423	11.56605404	11.08480839	9.405141463	11.81217731	10.92851838	12.8061468	10.86727874	10.83605036	2.489843174	73	female	stage i	0	1247
TCGA-AZ-6605-01A	9.978710459	9.73470962	11.97978243	8.707359132	12.42442876	11.78545247	10.66711154	11.62798978	11.6891244	13.97978243	11.1401907	11.30777003	2.335265817	77	male	stage iii	1	159
TCGA-DM-A28C-01A	10.62570884	10.14210706	11.54785851	9.818582177	11.69479315	12.0115767	10.82017896	11.71209705	12.34040649	14.53156422	10.84627391	11.32080055	2.294534778	74	male	stage ii	1	2475
TCGA-D5-6927-01A	11.12282799	9.56414949	11.43045255	9.54303182	11.49235395	11.45378506	10.26561505	11.2974895	11.63163181	14.48362686	9.868822555	11.5863707	2.597709224	34	male	stage ii	0	287
TCGA-AA-3980-01A	9.342074668	9.194756854	9.20028561	8.247927513	10.27262978	10.73555602	9.569855608	11.2227949	10.83683936	12.92388455	10.89784546	10.40407714	2.224133503	89	female	stage i	0	242
TCGA-AZ-6603-11A	9.957078516	8.142240158	10.83990494	8.142240158	10.83990494	11.83526099	11.95707852	9.957078516	11.83526099	13.83526099	9.742240158	11.83526099	2.831270643	77	female	stage iv	1	899
TCGA-AA-3681-01A	9.060695932	8.055282436	10.12928302	7.483815777	10.79279029	10.06743436	9.21916852	10.64925618	10.48984796	12.24317398	8.87036472	10.17617315	2.218922283	77	female	stage iii	0	182
TCGA-AA-3492-01A	9.749869427	8.577428828	10.98299357	7.851749041	9.548821908	10.00702727	8.810571635	10.41468524	11.0986901	13.0617087	9.479780264	10.58871464	2.550190414	90	female	stage ii	1	1
TCGA-AA-3861-01A	8.724513853	8.562242424	9.975847968	7.392317423	9.658211483	10.08878824	9.095397023	10.2227949	10.47471995	12.75676479	9.092757141	10.75321675	2.544174683	72	male	stage ii	0	914
TCGA-A6-2671-01A	8.997179481	8.276124405	11.50481899	8.290018847	11.11569395	10.88340699	10.68299458	11.95092035	11.11504365	12.07313738	9.64385619	11.14720492	2.867386491	85	male	stage iv	1	1331
TCGA-A6-6781-01A	9.852529509	9.539158811	11.05273785	10.09605624	11.89765641	11.7285583	10.38801729	11.19844504	11.43358544	13.89888476	11.01436924	12.17539361	2.852988981	43	male	stage iii	0	598
TCGA-D5-6535-01A	9.764871591	9.449148645	11.48984796	9.30833903	12.38559281	11.78422586	10.29691621	12.16081685	11.53089398	13.70022295	10.81057163	11.6891244	2.639173621	80	female	stage iii	0	460
TCGA-AA-A029-01A	8.285402219	7.417852515	8.997179481	6.894817763	9.084808388	9.37286506	8.317412614	9.967226259	9.670656249	11.80130419	7.727920455	10.05528244	2.436926532	67	male	stage ii	0	1581
TCGA-AD-6963-01A	9.95743865	9.235800656	10.83537212	9.235800656	9.13537212	11.83526099	9.95743865	9.95743865	11.83526099	13.83526099	9.235800656	11.83526099	2.681544844	58	male	stage iii	0	834
TCGA-CM-4747-01A	7.95419631	6.781359714	11.3014962	6.794415866	9.038918989	9.381542951	10.62935662	10.31854281	9.501837185	11.25384748	10.99152185	9.962896005	2.911645639	47	male	stage iv	0	761
TCGA-NH-A50T-01A	11.19537221	10.00842862	11.85291959	9.463524373	12.79299359	12.04336911	11.05799172	12.81057163	11.90651484	14.75801496	10.14338321	12.01785233	2.567959767	68	female	stage ii	0	553
TCGA-CK-5914-01A	10.60362634	10.27961058	11.56795608	9.714245518	13.09011242	12.43514934	11.11699368	13.26707927	11.9068906	14.82127573	11.357552	11.44138803	2.262973722	81	male	stage iii	0	669
TCGA-AA-A03J-01A	8.672425342	7.383704292	9.994353437	7.276124405	9.86727874	10.00702727	8.511752654	11.76735685	10.02513956	11.5674808	10.46556641	10.32530546	2.511316902	65	female	stage i	0	1246
TCGA-AA-3519-01A	8.816983623	7.845490051	10.19229281	7.139551352	9.337621902	9.236014192	8.339850003	11.00772811	9.797661526	11.57553925	8.915879379	9.541096615	2.174201925	63	male	stage iii	0	276
TCGA-AA-3518-01A	9.73470962	8.422064766	10.33539035	7.707359132	9.82336724	10.2179577	9.743151394	10.43775207	10.75238065	12.59058705	9.366322214	11.08015131	2.507022534	81	female	stage ii	0	31
TCGA-AA-A01T-01A	8.294620749	6.044394119	9.131856961	6.491853096	8.897845456	9.342074668	6.584962501	11	9.238404739	11.06608919	8.665335917	10.08613623	2.986650138	63	female	stage iii	0	1005
TCGA-CM-6678-01A	10.9403136	9.911391988	11.51865316	8.903881846	12.90726625	11.97656412	10.85408918	11.712527	12.00632608	14.8162837	9.74651432	12.43567026	2.838714939	63	female	stage iv	0	335
TCGA-A6-6651-01A	10.11504365	10.033423	11.02375435	9.136991112	12.89159386	12.09440763	10.28077077	12.51348088	11.69087101	14.22347384	11.4278366	12.29920802	2.94766595	55	female	stage iii	0	662
TCGA-AA-3972-01A	9.28077077	8.366322214	11.6128685	7.857980995	11.24495839	10.20579325	9.46760555	11.81698362	10.58214198	12.63049466	9.631177056	10.07948478	2.094190129	72	male	stage iv	0	1551
TCGA-AA-3812-01A	7.727920455	5.754887502	8.84862294	5.754887502	8.238404739	8.554588852	6.882643049	9.751544059	9.002815016	10.71080643	8.238404739	9.539158811	2.62271322	82	female	stage ii	0	1066
TCGA-AY-A69D-01A	10.71938882	10.45532722	10.17897601	10.2911707	12.50630758	12.39124359	11.97118427	12.7799245	12.5028318	14.76248586	10.61654884	11.88836274	2.221865465	55	female	stage ii	0	543
TCGA-AA-A01Z-01A	9.573647187	7.592457037	9.881113961	8.603626345	9.301496195	9.749869427	8.388017285	10.97297979	10.40301202	11.97154355	8.829722735	9.824958741	2.300564124	68	male	stage ii	0	1126
TCGA-A6-3810-01B	10.02375435	10.26561505	11.5372184	10.24317398	12.73301532	11.43879185	10.666224	11.33985	10.73555602	12.52576548	10.42731284	9.64385619	1.507754257	62	male	stage ii	0	1111
TCGA-D5-6530-01A	10.04984855	9.917372079	9.88683971	9.627533884	11.5512276	11.80534083	10.76071995	11.48028532	11.93258387	13.83969589	10.18363538	11.88874325	2.595422364	53	male	stage i	0	621
TCGA-AA-3525-01A	8.994353437	8.361943774	10.60640521	7.900866808	9.189824559	10.18363538	9.13442632	10.46454575	10.60455323	12.76756377	9.184875343	10.85408918	2.582319418	90	male	stage iii	0	1
TCGA-SS-A7HO-01A	10.92184094	9.672425342	11.68299458	10.04848687	12.81398155	11.8753654	10.86263736	12.34900472	11.78463485	14.26385602	11.05866825	10.93295289	2.088487031	44	female	stage ii	0	1829
TCGA-D5-6928-01A	11.12282799	10.28424575	10.46199095	10.02375435	12.59011917	12.2485206	10.86108691	11.81898154	11.91214086	14.31167737	10.67330908	11.86263736	2.551476691	80	male	stage ii	0	354
TCGA-G4-6315-01A	9.731319031	9.527477006	11.83880999	9.124121312	11.47116713	11.64205169	10.87498135	12.60316268	11.59525748	14.07840102	9.22158712	11.22158712	2.228273009	66	male	stage iv	0	1883
TCGA-D5-6534-01A	10.5526691	10.03204573	10.46377979	9.306061689	13.56688649	12.41653366	10.70563239	12.45968776	12.34789814	14.12331312	11.24911345	12.16490693	2.749803587	62	female	stage ii	0	1316
TCGA-A6-3808-01A	9.052568051	8.861086906	10.60640521	7.8008999	9.885696373	10.22400167	9.211888295	10.43567026	10.69174352	12.88779179	9.594324604	10.94104761	2.601687481	73	male	stage ii	0	1014
TCGA-AA-3664-01A	9.449148645	8.46760555	9.932214752	7.851749041	9.209453366	10.15228484	9.495855027	10.6411486	10.27029533	11.94727165	8.689997971	10.43567026	2.262676328	74	female	stage ii	0	1643
TCGA-A6-2680-11A	9.321928095	10.23242093	11.89746734	9.513727596	11.55218876	11.86457308	11.2137118	11.31797782	11.83605036	13.81548337	10.53527538	12.6329952	2.825957134	72	female	stage ii	0	1068
TCGA-G4-6303-01A	10.77889848	10.09539702	11.77684423	9.836050355	13.08961599	12.39580187	10.67595703	12.88168756	11.85252951	14.08173308	11.30663136	11.73216743	2.54367212	54	female	stage iv	1	2003
TCGA-AA-3692-01A	10.51274046	9.100662339	11.12928302	8.113742166	10.12023788	10.84077792	9.422064766	11.29634268	10.62662165	13.32923574	9.04439412	10.47471995	2.30486387	47	female	stage iv	1	1095
TCGA-AA-3968-01A	9.463524373	8.741466986	10.69696753	7.942514505	9.938109326	10.54592977	9.411510988	11.74651432	10.4429435	12.53040634	10.67595703	10.60177079	2.371326072	55	female	stage i	0	669
TCGA-AA-3867-01A	8.515699838	8.531381461	11.41785251	7.451211112	10.49485558	10.09143539	10.76818433	11.2848241	10.55458885	12.39740724	9.672425342	10.35314683	2.754521362	74	male	stage iv	0	731
TCGA-F4-6805-01A	10.48582931	9.560332834	11.51076417	9.157346935	11.77643303	11.72919586	10.38262403	11.59991284	11.88683971	14.14130889	10.5526691	11.22400167	2.381341797	58	female	stage ii	0	1047
TCGA-AA-3560-01A	9.451211112	7.584962501	10.41468524	7.266786541	8.95419631	9.693486957	9.906890596	10.39124359	10.5980525	12.58472767	9.50779464	10.01402047	2.543024471	72	female	stage iii	0	608
TCGA-D5-5537-01A	9.952418972	9.232122562	10.83233437	9.232122562	10.83233437	11.83526099	11.95241897	9.952418972	11.83526099	13.83526099	9.732122562	11.83526099	2.456640675	83	male	stage i	1	1381
TCGA-CM-5862-01A	10.14720492	9.247927513	11.18951573	8.810571635	12.01576349	11.35645197	8.430452552	11.57412044	11.39874369	14.16545663	9.301496195	11.10590851	2.924738385	80	male	stage iv	1	153
TCGA-A6-5659-01B	9.744833837	10.59058705	9.14402087	10.52747701	12.00737773	11.6891244	11.11699368	11.9068906	10.77148947	12.86321835	11.33371443	10.40514146	1.747448411	82	male	stage i	0	926
TCGA-D5-6932-01A	10.28540222	9.779719355	10.17648485	9.573647187	12.71789058	11.9248125	9.691743519	12.25591375	11.53867395	13.98192399	10.91139199	11.67419227	2.818410448	69	male	stage ii	0	346
TCGA-AA-3982-01A	8.988684687	8.912889336	10.63208641	8.055282436	9.908392621	10.20089861	9.087462841	11.44708323	10.43462823	12.66799854	9.523561956	10.54882191	2.444936999	75	male	stage iii	0	822
TCGA-DM-A28A-01A	10.82416321	9.403012024	11.11211366	9.792790294	12.57364719	12.14784089	9.764871591	12.02894204	11.77725532	14.73200839	10.52747701	11.55698496	2.737544297	78	male	stage iii	1	805
TCGA-D5-6930-01A	10.12153352	9.405141463	11.80695233	8.703903573	11.3858624	11.32699117	10.01541505	11.17804233	10.77066389	14.16898544	10.30035256	11.68781306	2.725350243	67	male	stage ii	0	406
TCGA-D5-6529-01A	10.39016896	9.77478706	11.6343573	9.511752654	12.09209641	11.73131903	10.94471206	12.14178784	11.79806672	14.2210584	10.61194694	12.26356264	2.725140002	69	male	stage ii	0	614
TCGA-A6-2683-01A	9.226412193	6.129283017	11.52747701	7.727920455	9.172427509	9.409390936	10.28540222	12.78708632	9.46760555	11.00702727	10.20945337	9.703903573	2.888891444	57	female	stage iv	1	504
TCGA-CK-5913-01A	10.79441587	10.26091953	11.92072502	9.560332834	12.0590064	12.11341661	11.44035012	11.89254282	11.87036472	14.63724751	10.34872815	12.29088282	2.585852087	58	female	stage ii	0	1561
TCGA-AA-3496-01A	11.16616308	10.24079133	11.906139	9.529430554	12.6144798	12.33371443	9.868822555	12.93645391	12.07981809	14.08787716	10.89860139	11.31118066	2.583194739	83	female	stage ii	0	31
TCGA-G4-6311-01A	9.721099189	9.335390355	11.82853321	9.116343961	11.891404	11.49335512	10.22881869	12.70087316	11.67286728	13.80180938	10.6926155	10.88874325	2.261994355	80	male	stage iii	0	1199
TCGA-D5-5540-01A	10.11894107	9.392317423	10.67021364	9.002815016	11.29289676	11.09143539	10.65642486	11.93516505	11.38262403	15.15564837	9.724513853	9.985841937	1.680912282	73	male	stage ii	0	1706
TCGA-AD-6901-01A	9.957078516	8.142240158	10.83990494	8.142240158	10.83990494	11.83526099	11.95707852	9.957078516	11.83526099	13.83526099	9.742240158	11.83526099	2.675033641	78	male	stage iv	1	682
TCGA-AA-A01F-01A	8.930737338	7.787902559	9.980139578	7.554588852	10.95564991	10.10459875	9.315149562	11.37449615	10.00702727	11.87651695	9.303780748	10.34318572	2.272404508	72	male	stage iii	0	974
TCGA-AA-3552-01A	9.124121312	8.049848549	10.38154295	7.864186145	10.01820018	9.884170519	8.038918989	10.5372184	9.997179481	12.13955135	9.375039431	10.24198315	2.615710141	85	male	stage iii	1	396
TCGA-A6-5660-01A	10.35204343	10.12541347	11.45738088	8.900866808	12.4429435	12.13699111	10.13570929	12.33594857	11.94251451	14.47801117	10.92851838	11.60130653	2.645209112	73	male	stage iii	0	888
TCGA-AD-5900-01A	10.16616308	9.810571635	9.70563239	9.321928095	11.42940674	11.49585503	10.54012804	12.13795173	11.62021983	14.29641439	10.23840474	11.60917874	2.524382558	67	male	stage i	0	370
TCGA-AA-A01I-01A	9.428360173	9.440869168	9.49685378	8.675957033	11.51471405	11.21249639	9.985841937	11.13699111	11.33706434	13.45468485	10.6183855	10.77148947	2.278607587	76	male	stage i	0	943
TCGA-AZ-6601-01A	11.033423	10.51471405	11.87881728	9.821773982	11.88187871	11.66844183	10.93147623	11.78053977	12.28193003	14.32284358	10.42101286	11.93553341	2.566030379	68	male	stage ii	1	3042
TCGA-3L-AA1B-01A	10.9505559	10.02236781	9.49034951	9.162391329	12.22520744	12.12476754	10.9403136	12.31146452	12.07948478	14.01637305	10.54592977	11.28077077	2.237564729	61	female	stage i	0	475
TCGA-AA-3502-01A	9.463524373	8.330916878	10.70649602	7.14974712	9.415741768	10.15101654	8.566054038	9.970105891	10.39767463	12.5085376	10.09803208	10.11504365	2.389963888	73	male	stage i	0	1065
TCGA-AA-A02E-01A	8.864186145	7.936637939	11.81458247	7.982993575	10.84077792	10.32418055	10.67595703	12.95274125	10.65284497	12.4236412	9.991521846	9.975847968	2.286815456	82	female	stage iv	1	90
TCGA-A6-5661-01B	8.77478706	9.11113567	10.18611424	9.477758266	11.15101654	9.905387005	9.874981348	9.850186838	9.878050913	12.38828642	10.42101286	11.45994385	2.65530369	80	female	stage ii	0	1020
TCGA-G4-6295-01A	10.17866485	8.710806434	10.42074976	9.273795599	12.04131692	11.81778312	10.29001885	13.00299077	11.95383268	13.74251997	10.34318572	10.94690627	2.272052861	70	female	stage ii	0	254
TCGA-AA-A01C-01A	8.665335917	7.17990909	9.257387843	6.754887502	9.368506462	9.11113567	7.303780748	10.4325419	9.312882955	11.26912668	8.495855027	9.843921051	2.64443039	75	male	stage iii	0	457
TCGA-G4-6588-01A	10.18363538	10.07012094	11.81578354	9.631177056	11.62250945	11.74483384	10.96000193	11.78053977	11.85018684	14.33594857	10.36741475	12.31458324	2.745806229	58	female	stage ii	0	796
TCGA-A6-2680-01A	9.157346935	7.569855608	10.20945337	8.022367813	10.73470962	10.15481811	8.807354922	11.26561505	10.05528244	12.19229281	9.73978061	10.19229281	2.353965563	72	female	stage ii	0	1068
TCGA-AA-3977-01A	9.9506565	9.231667989	10.83526099	8.911667989	10.83526099	11.83526099	9.9506565	9.9506565	11.83526099	13.83526099	8.911667989	11.83526099	2.377679007	65	male	stage ii	0	761
TCGA-AA-3561-01A	9.159871337	8.113742166	10.11439305	7.426264755	9.810571635	9.731319031	9	11.42311591	10.78381676	13.06928192	8.915879379	10.05256805	2.225032132	72	male	stage ii	0	424
TCGA-AA-3973-01A	9.62388149	8.845490051	11.52454172	7.189824559	10.96289601	10.83447105	10.77807713	11.53624722	9.812177306	12.73301532	9.971543554	11.1382718	2.833614126	69	male	stage iv	0	397
TCGA-A6-6653-01A	9.364134655	9.878050913	9.70908381	9.28771238	11.50779464	11.55410915	10.51963625	11.47623991	11.99753235	14.20510594	10.36303963	12.32220984	2.885431158	82	male	stage i	0	742
TCGA-AA-3555-01A	10.01262454	9.392317423	11.07079181	8.599912842	10.28193003	11.13506795	10.16113188	10.94178124	11.19844504	13.38140776	10.17617315	11.50183718	2.587882222	81	female	stage ii	0	911
